# Supplementary material for: Propiverinium picrate
Source: Acta Crystallogr Sect E Struct Rep Online. 2009 Jul 1;65(Pt 8):o1738–9. doi: 10.1107/S1600536809022995 (PMC2977143; doi:10.1107/S1600536809022995)
Supplement: Supplementary file 2 [file e-65-o1738-Isup2.hkl]

# 
# h,k,l, Fc-squared, Fo-squared, sigma(Fo-squared) and status flag 
# 
data_I
_shelx_title '    hsy107 in P-1' 
_shelx_refln_list_code          4 
_shelx_F_calc_maximum      156.11 
_exptl_crystal_F_000       628.00 
_reflns_d_resolution_high  0.6581 
 
loop_ 
 _symmetry_equiv_pos_as_xyz 
 'x, y, z' 
 '-x, -y, -z' 
 
_cell_length_a     8.9379 
_cell_length_b     9.2885 
_cell_length_c    18.0750 
_cell_angle_alpha  97.652 
_cell_angle_beta   97.630 
_cell_angle_gamma 104.301 
 
_shelx_F_squared_multiplier     1.000 
 
loop_ 
 _refln_index_h 
 _refln_index_k 
 _refln_index_l 
 _refln_F_squared_calc 
 _refln_F_squared_meas 
 _refln_F_squared_sigma 
 _refln_observed_status 
   2   0   0     9732.17     9143.86     98.98 o 
   3   0   0     3846.94     3784.19     25.90 o 
   4   0   0      272.85      307.06      5.30 o 
   5   0   0      829.84      876.03     17.67 o 
   6   0   0        0.20        1.58      1.68 o 
   7   0   0       22.03       22.24      2.75 o 
   8   0   0      135.73      127.94     10.42 o 
   9   0   0        3.08        0.13      6.75 o 
  10   0   0       45.27       39.79      9.72 o 
  11   0   0      164.10      184.65     14.83 o 
  12   0   0       21.29       35.48      9.70 o 
 -12   1   0        0.45        2.60     10.38 o 
 -11   1   0        4.36        6.77      7.83 o 
 -10   1   0       25.42       12.08      9.03 o 
  -9   1   0       24.61       23.84      7.47 o 
  -8   1   0      903.01      751.98     19.63 o 
  -7   1   0       14.52       16.56      4.59 o 
  -6   1   0      907.40      859.82      8.79 o 
  -5   1   0       19.12       15.83      1.86 o 
  -4   1   0     3483.05     3658.92     14.04 o 
  -3   1   0     1786.97     1734.27     10.96 o 
   2   1   0     3500.23     3793.23     15.02 o 
   3   1   0      496.65      523.59      5.67 o 
   4   1   0       17.50       40.39      2.62 o 
   5   1   0       57.42       57.35      3.41 o 
   6   1   0      289.48      295.78      6.18 o 
   7   1   0      350.58      350.43     13.49 o 
   8   1   0      146.37      156.56     11.21 o 
   9   1   0        1.94        0.19      7.44 o 
  10   1   0       28.43       31.21      8.45 o 
  11   1   0      134.05      138.64     12.75 o 
  12   1   0       17.95       19.34     10.11 o 
 -12   2   0       62.29       57.76     12.92 o 
 -11   2   0       17.90       13.71      8.80 o 
 -10   2   0       32.99       31.88      7.47 o 
  -9   2   0       11.17       15.76      6.85 o 
  -8   2   0       90.79       84.22      7.91 o 
  -7   2   0        5.17        0.22      5.78 o 
  -6   2   0      214.49      237.73      7.54 o 
  -5   2   0      161.62      205.72      6.00 o 
  -4   2   0      573.93      536.52      9.35 o 
  -3   2   0      148.96      187.94      2.03 o 
  -2   2   0      203.85      215.20      2.48 o 
   1   2   0     1454.42     1556.58     36.19 o 
   2   2   0     1193.67     1317.78      9.82 o 
   3   2   0      224.62      246.01      5.32 o 
   4   2   0       23.60       37.16      1.78 o 
   5   2   0      291.15      321.32      7.28 o 
   6   2   0       76.05       76.79      2.96 o 
   7   2   0       50.89       43.11      3.16 o 
   8   2   0      244.85      231.38     12.49 o 
   9   2   0        2.02        2.25      7.01 o 
  10   2   0      107.84      109.97     11.27 o 
  11   2   0        1.47       -3.51      8.22 o 
 -12   3   0        6.90        6.60      8.37 o 
 -11   3   0       26.01       18.53      7.89 o 
 -10   3   0        0.29        4.17      6.73 o 
  -9   3   0      103.20       76.26      9.53 o 
  -8   3   0        1.21        0.19      6.23 o 
  -7   3   0      272.44      249.75      6.52 o 
  -6   3   0      391.89      365.59      6.51 o 
  -5   3   0      715.39      819.19     18.27 o 
  -4   3   0      644.18      624.85      4.40 o 
  -3   3   0        2.21        1.21      1.00 o 
  -2   3   0     1077.59     1076.98      7.92 o 
  -1   3   0     2414.93     2330.66     21.53 o 
   0   3   0      189.56      246.89      3.46 o 
   1   3   0      705.71      739.68      7.39 o 
   2   3   0       61.27       60.50      2.50 o 
   3   3   0      199.66      217.56      4.99 o 
   4   3   0       34.08       36.34      3.47 o 
   5   3   0        3.82        5.05      3.32 o 
   6   3   0       28.34       24.01      4.02 o 
   7   3   0      141.26      148.55      6.93 o 
   8   3   0       26.88       31.03      8.05 o 
   9   3   0       22.47       28.18      9.35 o 
  10   3   0       55.92       44.23      9.97 o 
  11   3   0       22.74       27.50     10.41 o 
 -12   4   0        5.08        3.67      7.98 o 
 -11   4   0       12.78       13.49      8.49 o 
 -10   4   0       91.64       94.13     11.48 o 
  -9   4   0        4.45        7.10      7.05 o 
  -8   4   0       98.70      121.85      9.51 o 
  -7   4   0       32.07       24.98      2.84 o 
  -6   4   0        1.33        2.69      1.77 o 
  -5   4   0        3.53        3.24      0.81 o 
  -4   4   0       14.07       23.37      1.86 o 
  -3   4   0      111.28      124.62      2.91 o 
  -2   4   0       76.79       79.75      3.06 o 
  -1   4   0      108.95       87.72      2.11 o 
   0   4   0     1096.85     1137.86      6.86 o 
   1   4   0      266.62      303.56      3.64 o 
   2   4   0        0.33        2.82      2.00 o 
   3   4   0       14.79       12.76      2.60 o 
   4   4   0       93.74      108.39      4.67 o 
   5   4   0       83.25       76.91      4.68 o 
   6   4   0       97.53       99.74      5.63 o 
   7   4   0        6.39        6.36      4.36 o 
   8   4   0       10.81       12.24      7.41 o 
   9   4   0       14.00       10.63      8.06 o 
  10   4   0       31.94       23.99      9.69 o 
  11   4   0        5.41        1.02     11.07 o 
 -12   5   0        6.81        9.05     10.14 o 
 -11   5   0      211.06      222.16     14.65 o 
 -10   5   0      210.35      214.64     14.02 o 
  -9   5   0       49.64       39.25      8.62 o 
  -8   5   0      162.00      156.46     10.55 o 
  -7   5   0      290.28      304.66     12.16 o 
  -6   5   0      304.99      267.17      5.43 o 
  -5   5   0       16.66       23.33      1.98 o 
  -4   5   0      180.09      197.89      3.78 o 
  -3   5   0      830.50      849.77      7.80 o 
  -2   5   0      256.23      219.82      3.09 o 
  -1   5   0        0.15        2.08      1.09 o 
   0   5   0       70.01       61.53      1.69 o 
   1   5   0      398.38      431.91     10.31 o 
   2   5   0     1234.86     1246.24     11.66 o 
   3   5   0       43.95       46.88      3.39 o 
   4   5   0      350.42      367.52     15.64 o 
   5   5   0      632.76      618.29     12.00 o 
   6   5   0      163.00      168.79      7.03 o 
   7   5   0        3.23        7.26      4.33 o 
   8   5   0       81.59       78.56      6.41 o 
   9   5   0        0.07       -1.38      7.42 o 
  10   5   0       75.21       76.40     10.37 o 
 -12   6   0        6.36       -5.74      9.82 o 
 -11   6   0       49.51       53.22      9.75 o 
 -10   6   0       52.26       37.31      9.42 o 
  -9   6   0        8.68        2.49      6.39 o 
  -8   6   0      183.89      184.07     10.93 o 
  -7   6   0       35.96       26.65      1.45 o 
  -6   6   0       37.17       40.36      3.07 o 
  -5   6   0      186.38      180.03      8.77 o 
  -4   6   0        6.52        8.61      1.70 o 
  -3   6   0       75.26       74.17      1.81 o 
  -2   6   0       32.99       28.73      1.98 o 
  -1   6   0        6.89        7.77      1.13 o 
   0   6   0        4.94        6.29      1.24 o 
   1   6   0      992.67      985.88     14.90 o 
   2   6   0      228.25      221.72      7.35 o 
   3   6   0      734.40      743.97     10.11 o 
   4   6   0       19.28       33.51      3.92 o 
   5   6   0      107.02      105.66      9.35 o 
   6   6   0        3.77       10.81      4.24 o 
   7   6   0        2.15        1.53      4.75 o 
   8   6   0        6.03        1.82      5.33 o 
   9   6   0       48.86       43.14      8.79 o 
 -12   7   0        0.06        2.94     10.70 o 
 -11   7   0       10.62       11.88      8.91 o 
 -10   7   0       48.29       53.32      9.56 o 
  -9   7   0      213.88      204.46     12.35 o 
  -8   7   0       14.45        4.80      6.02 o 
  -7   7   0      307.54      320.50      8.30 o 
  -6   7   0       14.05       12.59      2.41 o 
  -5   7   0     2781.82     2695.37     18.56 o 
  -4   7   0      137.87      109.66      2.98 o 
  -3   7   0      411.37      376.96      5.18 o 
  -2   7   0      816.03      817.40     20.74 o 
  -1   7   0       60.25       52.19      2.07 o 
   0   7   0     1878.69     1854.98     19.40 o 
   1   7   0       19.07       20.33      1.42 o 
   2   7   0       95.65       93.95      5.32 o 
   3   7   0       22.55       29.34      3.43 o 
   4   7   0       90.84       91.09      7.88 o 
   5   7   0       64.85       55.66      4.94 o 
   6   7   0       97.85       81.52      6.17 o 
   7   7   0        3.21        2.67      5.12 o 
   8   7   0       74.75       70.63     10.45 o 
 -12   8   0        2.68        0.09     11.28 o 
 -11   8   0       53.94       49.02      9.63 o 
 -10   8   0       73.78       75.47      9.96 o 
  -9   8   0       13.71       14.31      7.05 o 
  -8   8   0      305.02      296.96     11.87 o 
  -7   8   0       67.39       53.76      3.18 o 
  -6   8   0      346.56      347.82      6.27 o 
  -5   8   0       45.59       43.30      3.15 o 
  -4   8   0      830.31      771.02      6.94 o 
  -3   8   0        3.92        4.01      1.53 o 
  -2   8   0      118.38      119.92      2.99 o 
  -1   8   0      211.65      217.25     10.19 o 
   0   8   0        8.43       10.56      0.90 o 
   1   8   0      192.60      191.32      5.23 o 
   2   8   0       64.78       52.95      3.30 o 
   3   8   0       10.79       11.31      4.58 o 
   4   8   0      151.51      149.66      6.07 o 
   5   8   0        1.25        0.26      6.56 o 
   6   8   0       50.39       45.08      8.99 o 
   7   8   0        0.46       -0.39      8.50 o 
   8   8   0        2.66        7.02     10.36 o 
 -12   9   0      200.58      202.10     15.13 o 
 -11   9   0        0.03        0.71      9.28 o 
 -10   9   0       43.63       56.26     13.08 o 
  -9   9   0       83.99       93.83      7.27 o 
  -8   9   0       66.18       72.14      6.16 o 
  -7   9   0       85.05       93.76      6.11 o 
  -6   9   0        1.74       -0.12      2.59 o 
  -5   9   0      126.94      130.14      4.40 o 
  -4   9   0      439.66      443.45      8.54 o 
  -3   9   0      151.08      143.59      9.50 o 
  -2   9   0       35.78       35.20      6.68 o 
  -1   9   0      117.87      110.06      8.42 o 
   0   9   0       67.37       68.27      7.87 o 
   1   9   0      407.00      329.37     13.02 o 
   2   9   0        5.68        7.54      5.98 o 
   3   9   0       58.37       54.84      8.16 o 
   4   9   0        4.65        7.82      6.49 o 
   5   9   0        0.41       -1.69      7.16 o 
   6   9   0       25.34       20.89      8.09 o 
   7   9   0        5.38       10.80     10.24 o 
 -10  10   0        7.19        6.53     10.53 o 
  -9  10   0       14.70       12.00      8.68 o 
  -8  10   0       93.69       92.13     11.69 o 
  -7  10   0      265.72      269.50     15.81 o 
  -6  10   0        2.16        0.60      3.79 o 
  -5  10   0      199.13      193.82      6.41 o 
  -4  10   0        2.47        0.78      3.73 o 
  -3  10   0       34.79       27.28      4.60 o 
  -2  10   0        1.56        0.53      5.87 o 
  -1  10   0       38.17       30.88      6.54 o 
   0  10   0        7.10        3.01      6.26 o 
   1  10   0       14.84       18.24      6.54 o 
   2  10   0        1.99       -0.13      6.23 o 
   3  10   0       30.75       45.43      8.53 o 
   4  10   0       23.01       33.06      8.32 o 
   5  10   0        8.87       10.91      7.81 o 
   6  10   0        5.97       -0.15     10.48 o 
  -9  11   0       18.32       23.01      9.52 o 
  -8  11   0        6.02        8.93      7.33 o 
  -7  11   0        0.33        1.95     10.12 o 
  -6  11   0        3.47        1.26      3.72 o 
  -5  11   0       28.80       20.75      4.50 o 
  -4  11   0       88.31       79.96      6.00 o 
  -3  11   0        5.13        6.59      4.58 o 
  -2  11   0       86.60       85.60      6.55 o 
  -1  11   0        4.36        4.76      6.64 o 
   0  11   0        3.00        0.61      6.58 o 
   1  11   0       30.88       29.45      7.92 o 
   2  11   0        6.77       -1.24      6.89 o 
   3  11   0       98.54       77.99      9.91 o 
   4  11   0        5.05        4.48      9.20 o 
   5  11   0        5.84        5.02     10.10 o 
  -8  12   0        0.23        1.54      6.34 o 
  -7  12   0       20.88       19.89      6.48 o 
  -6  12   0       17.45       19.93      8.41 o 
  -5  12   0        0.54        0.92      4.87 o 
  -4  12   0       40.64       45.92      5.70 o 
  -3  12   0      236.53      225.49      9.57 o 
  -2  12   0        0.85        1.14      5.00 o 
  -1  12   0        0.46        1.36      5.39 o 
   0  12   0      142.37      152.75      8.54 o 
   1  12   0       18.44       31.40      8.33 o 
   2  12   0       16.68       27.06      8.94 o 
   3  12   0        2.66       -2.09     10.46 o 
  -7  13   0        6.32       10.60     11.51 o 
  -6  13   0        4.82        8.58      9.32 o 
  -5  13   0        1.35        0.84      8.60 o 
  -4  13   0       13.81       15.63      5.72 o 
  -3  13   0        8.14        3.03      5.55 o 
  -2  13   0        4.96        4.35      6.13 o 
  -1  13   0       22.00       35.38      6.22 o 
   0  13   0       18.25       22.57      9.18 o 
   1  13   0      130.39      141.61     11.96 o 
   3 -14   1        7.02        1.05     10.08 o 
  -1 -13   1       18.09       18.02     10.54 o 
   0 -13   1       24.27       31.23      9.83 o 
   1 -13   1       41.35       51.46      6.77 o 
   2 -13   1       98.50      112.20      8.27 o 
   3 -13   1        1.07        7.00      6.08 o 
   4 -13   1       22.27       25.30      6.03 o 
   5 -13   1       11.30       13.09      8.67 o 
   6 -13   1       31.08       30.61     10.07 o 
   7 -13   1        0.82       -1.02      9.85 o 
  -3 -12   1        6.62       -5.14     10.32 o 
  -2 -12   1      136.83      118.27     11.84 o 
  -1 -12   1        0.05       -1.86      8.02 o 
   0 -12   1        8.48        9.58      6.99 o 
   1 -12   1        0.00        0.42      7.24 o 
   2 -12   1      117.41      123.93      7.93 o 
   3 -12   1       11.51       16.22      5.24 o 
   4 -12   1       50.10       56.19      6.28 o 
   5 -12   1        0.55       -0.59      4.77 o 
   6 -12   1        0.28       -0.68      7.60 o 
   7 -12   1       35.02       40.79      9.61 o 
   8 -12   1        8.02        4.80      6.48 o 
  -5 -11   1       14.34       10.02     10.81 o 
  -4 -11   1       42.32       31.94      9.55 o 
  -3 -11   1        0.36       -2.61      7.99 o 
  -2 -11   1       35.58       40.34      8.58 o 
  -1 -11   1        2.76        5.62      6.94 o 
   0 -11   1      127.31      112.44      9.87 o 
   1 -11   1        9.68        7.87      6.33 o 
   2 -11   1        2.44        2.72      7.04 o 
   3 -11   1        8.73        9.53      4.50 o 
   4 -11   1        0.71        3.49      4.33 o 
   5 -11   1        0.95        1.00      4.32 o 
   6 -11   1       12.72        9.60      5.96 o 
   7 -11   1        1.31       -0.70      9.06 o 
   8 -11   1        7.93        7.99      7.74 o 
   9 -11   1       74.03       95.93     12.68 o 
  -6 -10   1       14.68        0.37      9.08 o 
  -5 -10   1       26.16       29.96      8.33 o 
  -4 -10   1       27.28       35.29      8.26 o 
  -3 -10   1        0.13       -0.19      6.76 o 
  -2 -10   1       12.30        7.04      6.70 o 
  -1 -10   1        3.14        1.19      6.08 o 
   0 -10   1        0.66        3.25      5.55 o 
   1 -10   1       45.94       35.19      7.55 o 
   2 -10   1        9.92        5.79      5.31 o 
   3 -10   1        0.10        1.26      5.75 o 
   4 -10   1        3.03        4.46      3.85 o 
   5 -10   1       44.57       58.19      4.60 o 
   6 -10   1       11.85       14.53      4.04 o 
   7 -10   1       16.39       24.03      8.49 o 
   8 -10   1       10.32       15.91      8.70 o 
   9 -10   1        2.83        4.88      7.21 o 
  10 -10   1       10.83       13.12      9.98 o 
  -7  -9   1        0.00        3.28      9.86 o 
  -6  -9   1       15.88       18.01      8.09 o 
  -5  -9   1        0.40       -2.84      7.64 o 
  -4  -9   1      132.36      131.79     10.70 o 
  -3  -9   1       26.88       15.85      7.39 o 
  -2  -9   1        1.70        1.70      6.26 o 
  -1  -9   1       34.25       28.87      6.55 o 
   0  -9   1        2.70        1.85      5.26 o 
   1  -9   1      163.82      161.97     10.07 o 
   2  -9   1       69.54       65.10      7.86 o 
   3  -9   1        1.14       -0.83      5.35 o 
   4  -9   1        4.48       10.33      3.47 o 
   5  -9   1       10.31       12.37      2.46 o 
   6  -9   1        7.39        7.99      2.66 o 
   7  -9   1       99.44       84.08      5.87 o 
   8  -9   1        1.10        4.07      4.57 o 
   9  -9   1        0.57        2.04      5.50 o 
  10  -9   1       38.37       49.22      7.16 o 
  11  -9   1      163.91      201.96     14.30 o 
  12  -9   1        1.70        1.10     11.65 o 
  -8  -8   1       14.53        3.63      9.76 o 
  -7  -8   1        3.07        0.66      8.46 o 
  -6  -8   1        0.11       -1.84      6.36 o 
  -5  -8   1       15.26       11.52      6.43 o 
  -4  -8   1        8.42       12.44      7.22 o 
  -3  -8   1       17.31       13.44      2.92 o 
  -2  -8   1      187.63      194.35      4.70 o 
  -1  -8   1      486.64      433.54     21.40 o 
   0  -8   1      143.67      138.42      4.81 o 
   1  -8   1       73.80       58.05      7.03 o 
   2  -8   1     1402.81     1386.48     23.13 o 
   3  -8   1     1759.36     1639.12     18.78 o 
   4  -8   1      356.82      355.65      7.04 o 
   5  -8   1       99.79      102.61      3.82 o 
   6  -8   1       32.16       25.26      2.56 o 
   7  -8   1        2.60        1.04      3.97 o 
   8  -8   1        9.51       21.66      5.13 o 
   9  -8   1       15.04       10.49      6.73 o 
  10  -8   1       56.09       42.19      9.02 o 
  11  -8   1        2.66       -3.42      8.83 o 
  12  -8   1        4.66        0.81     10.99 o 
  -9  -7   1        0.08        1.80      8.71 o 
  -8  -7   1        0.01       -0.47      7.47 o 
  -7  -7   1        0.19        1.28      4.83 o 
  -6  -7   1       15.06       13.99      4.33 o 
  -5  -7   1        1.16        4.05      3.87 o 
  -4  -7   1      260.79      268.95      8.70 o 
  -3  -7   1       41.96       39.45      4.23 o 
  -2  -7   1       77.83       79.88      3.50 o 
  -1  -7   1      668.11      651.48      4.32 o 
   0  -7   1     1462.59     1451.38     20.72 o 
   1  -7   1      321.84      327.24     10.95 o 
   2  -7   1      238.57      213.07      4.01 o 
   3  -7   1        0.33        2.19      0.98 o 
   4  -7   1       80.45       85.56      3.82 o 
   5  -7   1      782.89      750.60      8.35 o 
   6  -7   1      162.57      157.78      4.13 o 
   7  -7   1      126.74      122.89      5.92 o 
   8  -7   1      394.50      386.41     14.33 o 
   9  -7   1      248.27      234.97     13.07 o 
  10  -7   1       46.94       54.49      9.11 o 
  11  -7   1        0.20        2.82      8.82 o 
  12  -7   1      108.83      112.84     13.36 o 
  -9  -6   1        2.10       -1.49      8.72 o 
  -8  -6   1       55.31       47.69      5.89 o 
  -7  -6   1       94.69       93.18      6.94 o 
  -6  -6   1       16.37       15.57      4.11 o 
  -5  -6   1       86.79       81.91      5.24 o 
  -4  -6   1      684.82      634.05     12.21 o 
  -3  -6   1      478.03      464.07      8.81 o 
  -2  -6   1       57.46       58.35      3.27 o 
  -1  -6   1      321.94      323.37      6.83 o 
   0  -6   1      289.27      230.79      6.69 o 
   1  -6   1        4.90        5.28      2.28 o 
   2  -6   1       80.98       91.70      4.53 o 
   3  -6   1      114.93       98.66      4.80 o 
   4  -6   1       47.53       54.68      2.89 o 
   5  -6   1      545.55      519.03      7.18 o 
   6  -6   1       28.31       29.44      2.09 o 
   7  -6   1      911.42      885.79     19.08 o 
   8  -6   1      140.62      143.12     10.17 o 
   9  -6   1        0.08       -1.49      6.86 o 
  10  -6   1      114.30      125.12     12.05 o 
  11  -6   1      197.54      204.63     15.00 o 
  12  -6   1        1.34        6.70      8.78 o 
 -10  -5   1        0.11       -4.80      9.96 o 
  -9  -5   1       14.53        4.22      7.76 o 
  -8  -5   1       40.78       38.53      5.64 o 
  -7  -5   1       32.24       43.19      5.35 o 
  -6  -5   1      124.89      133.62      6.52 o 
  -5  -5   1      198.84      206.22     15.00 o 
  -4  -5   1      210.37      223.79      6.29 o 
  -3  -5   1      180.89      191.72      5.22 o 
  -2  -5   1       17.37       16.09      2.48 o 
  -1  -5   1      165.29      175.85      2.79 o 
   0  -5   1      188.07      186.16      3.01 o 
   1  -5   1      563.43      556.95      6.89 o 
   2  -5   1        6.07        4.64      0.98 o 
   3  -5   1      233.75      253.26      5.47 o 
   4  -5   1      777.70      781.07     17.23 o 
   5  -5   1       53.22       53.42      2.26 o 
   6  -5   1       26.83       24.28      4.98 o 
   7  -5   1       99.78       94.33      8.42 o 
   8  -5   1        2.59        4.19      6.01 o 
   9  -5   1      108.36       98.31     10.32 o 
  10  -5   1       14.86       24.12      8.21 o 
  11  -5   1       40.93       32.28     10.90 o 
  12  -5   1        1.06       -4.49      9.37 o 
 -11  -4   1       45.54       48.51     10.37 o 
 -10  -4   1       19.33       23.53      8.24 o 
  -9  -4   1      163.62      164.61     11.81 o 
  -8  -4   1       48.55       49.63      5.99 o 
  -7  -4   1       10.05        9.70      4.57 o 
  -6  -4   1      205.11      206.35      7.70 o 
  -5  -4   1      103.82      106.50      5.07 o 
  -4  -4   1       74.74       75.92      4.08 o 
  -3  -4   1        4.36        3.12      2.41 o 
  -2  -4   1      106.88       68.61      3.93 o 
  -1  -4   1     1010.59     1091.29     29.65 o 
   0  -4   1      257.22      243.59      6.24 o 
   1  -4   1       39.24       28.79      0.97 o 
   2  -4   1      117.60      118.15      2.32 o 
   3  -4   1       58.94       59.87      2.16 o 
   4  -4   1     1328.95     1302.27      9.85 o 
   5  -4   1        3.15       -1.48      4.17 o 
   6  -4   1       64.44       62.60      6.47 o 
   7  -4   1       39.85       33.22      6.59 o 
   8  -4   1      108.85       95.16      9.00 o 
   9  -4   1        1.99       -2.15      6.88 o 
  10  -4   1       17.19       23.43      8.59 o 
  11  -4   1      138.57      144.22     12.82 o 
  12  -4   1        1.58        0.43      8.77 o 
 -11  -3   1        0.05        0.69      8.80 o 
 -10  -3   1       30.83       40.49      8.79 o 
  -9  -3   1        7.27       12.79      7.51 o 
  -8  -3   1        1.93       -0.30      7.42 o 
  -7  -3   1        3.77        4.43      4.45 o 
  -6  -3   1       32.23       42.07      4.51 o 
  -5  -3   1      606.95      644.06     10.58 o 
  -4  -3   1       29.84       37.11      3.40 o 
  -3  -3   1      279.99      330.83     20.50 o 
  -2  -3   1      573.98      644.19      6.87 o 
  -1  -3   1      657.69      668.83     12.84 o 
   0  -3   1      499.84      435.17      7.25 o 
   1  -3   1       66.74       63.65      1.26 o 
   2  -3   1       99.18      125.16      2.39 o 
   3  -3   1      826.57      821.08      6.56 o 
   4  -3   1      321.65      360.18      4.37 o 
   5  -3   1      333.22      324.90      8.86 o 
   6  -3   1       21.08       19.43      2.61 o 
   7  -3   1      109.40      104.94      4.70 o 
   8  -3   1        3.59        0.26      6.45 o 
   9  -3   1       68.53       66.39      9.38 o 
  10  -3   1       27.10       30.53      9.43 o 
  11  -3   1       20.32       21.78      9.31 o 
  12  -3   1      167.59      163.69     13.59 o 
 -11  -2   1       36.02       48.98     10.52 o 
 -10  -2   1       70.37       64.29     10.99 o 
  -9  -2   1      282.34      267.60     13.92 o 
  -8  -2   1       40.10       31.03      8.07 o 
  -7  -2   1        2.45       -1.22      2.52 o 
  -6  -2   1      101.09      103.06      4.69 o 
  -5  -2   1        5.07        7.05      1.64 o 
  -4  -2   1     1359.98     1424.55     21.56 o 
  -3  -2   1      184.40      200.28      3.83 o 
  -2  -2   1      223.52      251.41      6.45 o 
  -1  -2   1       14.41       19.14      2.89 o 
   2  -2   1       47.54       58.20      3.53 o 
   3  -2   1       67.09       73.47      1.98 o 
   4  -2   1     6563.45     6761.89    115.71 o 
   5  -2   1      700.52      690.42     10.49 o 
   6  -2   1      349.30      385.25      9.29 o 
   7  -2   1       21.41       22.31      6.68 o 
   8  -2   1       27.87       44.02      7.71 o 
   9  -2   1        5.52        1.86      5.91 o 
  10  -2   1        0.88        2.03      8.44 o 
  11  -2   1       76.49       78.01     10.29 o 
  12  -2   1      157.68      152.26     15.10 o 
 -12  -1   1      172.99      177.23     14.90 o 
 -11  -1   1        3.94       -3.81      9.30 o 
 -10  -1   1       63.42       71.63     11.15 o 
  -9  -1   1        2.55        4.75      6.07 o 
  -8  -1   1       61.46       56.39      8.68 o 
  -7  -1   1      211.86      203.76     10.73 o 
  -6  -1   1      343.20      321.90      5.05 o 
  -5  -1   1       95.02       92.79      7.54 o 
  -4  -1   1      784.89      712.52     12.08 o 
  -3  -1   1      167.20      191.84      4.37 o 
  -2  -1   1      425.21      569.50      9.23 o 
   2  -1   1       15.18       23.48      1.45 o 
   3  -1   1      986.03      913.63      7.27 o 
   4  -1   1      319.05      314.98      4.40 o 
   5  -1   1      173.07      213.44      5.04 o 
   6  -1   1      195.47      202.97      4.28 o 
   7  -1   1        5.68       10.03      1.24 o 
   8  -1   1      456.12      438.44      7.74 o 
   9  -1   1      122.47       99.20     10.38 o 
  10  -1   1        3.98        7.83      6.81 o 
  11  -1   1      100.13      102.08     12.01 o 
  12  -1   1       20.22       26.95     11.56 o 
 -12   0   1        0.02       -5.56      9.46 o 
 -11   0   1       44.27       50.52     11.90 o 
 -10   0   1        8.13        7.98      7.84 o 
  -9   0   1      245.17      230.79     13.25 o 
  -8   0   1       42.68       27.80      7.84 o 
  -7   0   1        4.72        2.78      2.13 o 
  -6   0   1      390.16      400.66      6.09 o 
  -5   0   1      656.48      702.21      7.29 o 
  -4   0   1      536.89      587.15      7.96 o 
  -3   0   1     1102.49     1099.11      7.42 o 
   2   0   1     7030.71     6705.18     16.36 o 
   3   0   1     3140.22     3181.29     26.19 o 
   4   0   1       57.19       72.79      2.39 o 
   5   0   1      151.78      140.73      5.52 o 
   6   0   1      148.65      180.12      6.51 o 
   7   0   1      385.53      398.21      7.77 o 
   8   0   1       53.59       32.14      7.73 o 
   9   0   1        2.25        4.49      7.19 o 
  10   0   1       28.16        6.19      7.88 o 
  11   0   1      169.10      191.28     13.84 o 
  12   0   1      327.36      360.41     18.97 o 
 -12   1   1       32.12       29.15     10.55 o 
 -11   1   1        4.41        1.70      9.07 o 
 -10   1   1        0.03       -2.01      7.35 o 
  -9   1   1        0.04        3.18      6.31 o 
  -8   1   1       32.62       33.10      7.72 o 
  -7   1   1       11.54       18.85      2.96 o 
  -6   1   1       72.19       58.99      2.98 o 
  -5   1   1     3549.63     3821.68     14.84 o 
  -4   1   1     2859.81     3107.49     22.52 o 
  -3   1   1      721.22      688.60      3.56 o 
  -2   1   1     5537.60     5201.53     54.71 o 
   2   1   1     9732.81     9719.20     32.86 o 
   3   1   1      407.95      470.12      3.72 o 
   4   1   1     1558.27     1690.15      8.82 o 
   5   1   1       73.24       99.25      4.21 o 
   6   1   1      638.29      622.34     16.46 o 
   7   1   1       20.43       14.08      6.01 o 
   8   1   1       55.61       38.81      8.48 o 
   9   1   1       20.70       21.02      3.66 o 
  10   1   1       18.55       13.59      8.90 o 
  11   1   1      106.80      149.71     13.78 o 
 -12   2   1      252.60      276.46     17.23 o 
 -11   2   1       16.35       14.07      8.91 o 
 -10   2   1        4.85        7.91      7.98 o 
  -9   2   1      248.54      256.03     13.14 o 
  -8   2   1       54.09       59.51      2.73 o 
  -7   2   1      536.12      563.66     15.14 o 
  -6   2   1      236.72      224.46      9.48 o 
  -5   2   1        0.08        0.36      0.90 o 
  -4   2   1     1629.81     1728.43     12.47 o 
  -3   2   1     1256.29     1324.92     13.76 o 
  -2   2   1     2139.15     2208.41     14.28 o 
  -1   2   1     1016.86      920.49      7.74 o 
   0   2   1     2937.38     2920.32     14.46 o 
   1   2   1      566.01      595.63     11.23 o 
   2   2   1     1525.86     1711.69     11.23 o 
   3   2   1      706.06      775.99      5.56 o 
   4   2   1      277.25      328.69      4.67 o 
   5   2   1       14.35       13.34      3.21 o 
   6   2   1        0.65       -2.25      4.38 o 
   7   2   1      119.32      102.13      8.97 o 
   8   2   1        1.46       -1.14      6.78 o 
   9   2   1       44.57       54.43      9.75 o 
  10   2   1        2.31        5.43      8.12 o 
  11   2   1        5.87        3.14      8.35 o 
 -12   3   1       21.88       14.50      9.52 o 
 -11   3   1        0.06        3.20      8.81 o 
 -10   3   1        8.53        1.31      8.16 o 
  -9   3   1        2.09        3.91      7.42 o 
  -8   3   1       18.59       32.22      6.93 o 
  -7   3   1       30.14       34.15      3.54 o 
  -6   3   1       42.56       24.83      2.73 o 
  -5   3   1       40.57       34.44      1.62 o 
  -4   3   1      527.32      629.63      8.44 o 
  -3   3   1     1665.38     1685.76     16.05 o 
  -2   3   1      630.79      582.66      6.37 o 
  -1   3   1     8500.60     8109.39     70.19 o 
   0   3   1     1162.87     1209.36     12.17 o 
   1   3   1      880.96      956.36      8.31 o 
   2   3   1      374.98      430.98      6.47 o 
   3   3   1        0.02        1.12      0.75 o 
   4   3   1      424.17      489.38      8.21 o 
   5   3   1        0.08        2.56      3.09 o 
   6   3   1       44.62       43.21      4.71 o 
   7   3   1       47.53       39.50      6.77 o 
   8   3   1      274.37      293.06     14.29 o 
   9   3   1       49.56       46.11      8.71 o 
  10   3   1       40.57       49.66      9.55 o 
  11   3   1       43.40       62.03     11.34 o 
 -12   4   1       13.22       17.31      9.65 o 
 -11   4   1        0.02       -7.12      9.33 o 
 -10   4   1      113.40      159.91     12.70 o 
  -9   4   1       14.46        8.64      7.11 o 
  -8   4   1        1.53        3.51      6.45 o 
  -7   4   1        7.53        8.88      2.59 o 
  -6   4   1        5.54        8.35      0.96 o 
  -5   4   1      647.45      671.79      6.46 o 
  -4   4   1      102.63      111.72      1.85 o 
  -3   4   1      491.52      515.32      4.56 o 
  -2   4   1       34.92       18.29      0.99 o 
  -1   4   1      203.05      242.80      4.17 o 
   0   4   1      716.37      702.76      6.00 o 
   1   4   1       75.55      101.65      2.92 o 
   2   4   1       85.42      109.99      4.98 o 
   3   4   1     1208.10     1278.12     21.80 o 
   4   4   1       12.57       15.31      3.11 o 
   5   4   1      227.04      242.87     11.09 o 
   6   4   1        3.72        2.80      3.85 o 
   7   4   1      271.08      277.16      8.89 o 
   8   4   1       15.30       19.84      8.06 o 
   9   4   1       48.38       47.26      8.88 o 
  10   4   1        8.75        7.90      9.40 o 
 -12   5   1       14.14       10.73     10.25 o 
 -11   5   1       32.91       34.36     10.16 o 
 -10   5   1        0.70        2.17      8.25 o 
  -9   5   1      394.25      395.58     15.73 o 
  -8   5   1        9.44       14.63      6.37 o 
  -7   5   1        0.10        0.52      1.84 o 
  -6   5   1      103.64       98.71      1.65 o 
  -5   5   1       78.72       80.76      3.09 o 
  -4   5   1      272.64      269.25      4.28 o 
  -3   5   1       30.98       27.46      1.32 o 
  -2   5   1       42.30       60.53      1.70 o 
  -1   5   1     2689.92     2585.05     16.70 o 
   0   5   1      212.67      242.55     10.02 o 
   1   5   1      107.56       86.91      5.34 o 
   2   5   1      455.10      411.44     12.55 o 
   3   5   1       85.12       97.50      4.32 o 
   4   5   1      787.06      744.51     17.77 o 
   5   5   1      177.32      168.47      6.43 o 
   6   5   1      222.19      232.81      7.96 o 
   7   5   1        0.73        5.20      4.51 o 
   8   5   1        0.29        2.56      6.38 o 
   9   5   1       59.10       47.33      9.85 o 
  10   5   1       37.71       30.74      9.72 o 
 -12   6   1        5.85       19.91     10.50 o 
 -11   6   1      146.77      156.39     13.49 o 
 -10   6   1       22.65       16.85      7.87 o 
  -9   6   1       46.15       43.14      7.64 o 
  -8   6   1       27.11       24.70      7.15 o 
  -7   6   1       17.26       16.90      3.09 o 
  -6   6   1       60.06       62.16      3.57 o 
  -5   6   1      105.02       90.49      3.66 o 
  -4   6   1      144.01      157.07      3.59 o 
  -3   6   1      130.77      122.75      2.27 o 
  -2   6   1       28.80       28.62      2.12 o 
  -1   6   1        0.01        0.41      1.29 o 
   0   6   1     1300.55     1300.77     13.08 o 
   1   6   1      105.58      112.23      8.80 o 
   2   6   1       11.25        7.63      1.33 o 
   3   6   1        0.01        0.04      2.92 o 
   4   6   1       10.29       11.50      3.51 o 
   5   6   1        8.39        8.06      3.67 o 
   6   6   1      188.42      199.92      7.63 o 
   7   6   1       74.53       66.32      9.30 o 
   8   6   1       14.54       23.82      5.70 o 
   9   6   1        7.32        5.16      6.08 o 
 -12   7   1        2.55        3.37      9.32 o 
 -11   7   1       68.62       73.03     11.63 o 
 -10   7   1       15.63        9.79      7.89 o 
  -9   7   1        6.82        6.10      6.89 o 
  -8   7   1      168.18      151.04     10.10 o 
  -7   7   1        3.88        5.21      2.15 o 
  -6   7   1      112.61      107.43      3.86 o 
  -5   7   1      266.87      234.14      5.26 o 
  -4   7   1      192.65      179.22      6.23 o 
  -3   7   1     2542.87     2386.91     21.15 o 
  -2   7   1       53.69       51.03      2.79 o 
  -1   7   1      357.70      331.29      6.82 o 
   0   7   1     1868.20     1793.65     14.54 o 
   1   7   1        7.34        3.19      1.55 o 
   2   7   1       92.56       82.20      2.92 o 
   3   7   1      186.07      200.76      6.11 o 
   4   7   1       41.06       41.70      4.26 o 
   5   7   1      432.24      413.91     12.43 o 
   6   7   1        3.56        4.00      4.19 o 
   7   7   1       41.84       42.15      5.69 o 
   8   7   1      153.89      162.35     13.09 o 
   9   7   1       11.21       17.47     10.49 o 
 -12   8   1       85.43       86.27     12.23 o 
 -11   8   1      164.98      186.88     14.00 o 
 -10   8   1        3.80        8.14      7.25 o 
  -9   8   1        8.95        9.37      7.11 o 
  -8   8   1       18.83       19.63      6.73 o 
  -7   8   1      250.85      259.92      6.20 o 
  -6   8   1       13.04       10.04      2.54 o 
  -5   8   1      573.15      501.34      7.57 o 
  -4   8   1      214.00      218.66      4.22 o 
  -3   8   1     1674.51     1589.16     18.55 o 
  -2   8   1      451.93      449.73     12.43 o 
  -1   8   1       16.13       15.45      1.96 o 
   0   8   1       60.93       52.83      2.67 o 
   1   8   1      101.14       97.69      5.80 o 
   2   8   1        0.96        2.65      2.55 o 
   3   8   1      159.68      155.55      5.70 o 
   4   8   1      248.80      269.98      7.73 o 
   5   8   1      263.97      250.04     12.45 o 
   6   8   1       14.90       23.16      7.95 o 
   7   8   1       28.12       20.01      8.48 o 
   8   8   1       13.12       13.20      6.98 o 
 -12   9   1        0.20       -4.12     11.80 o 
 -11   9   1       20.42       15.60      9.74 o 
 -10   9   1        0.26        0.72      6.00 o 
  -9   9   1      339.84      366.73     11.58 o 
  -8   9   1        2.17        1.80      4.59 o 
  -7   9   1      106.19      107.11      4.29 o 
  -6   9   1       17.09       17.85      2.82 o 
  -5   9   1       25.35       26.85      2.91 o 
  -4   9   1        8.61       14.66      3.44 o 
  -3   9   1       40.21       29.51      4.27 o 
  -2   9   1      123.62      109.67      8.22 o 
  -1   9   1       10.18       19.28      6.29 o 
   0   9   1       21.87       13.74      5.68 o 
   1   9   1       93.24       93.64      8.28 o 
   2   9   1       40.65       27.91      6.51 o 
   3   9   1       31.42       44.38      7.63 o 
   4   9   1        7.76        0.15      6.61 o 
   5   9   1       72.93       87.52      9.31 o 
   6   9   1       16.28        7.52      7.51 o 
   7   9   1       26.30       31.30     10.35 o 
  -9  10   1       72.06       92.12     10.95 o 
  -8  10   1        4.75        6.44      8.38 o 
  -7  10   1       24.62       36.05      9.62 o 
  -6  10   1        4.96        5.35      3.81 o 
  -5  10   1      177.02      149.40      5.87 o 
  -4  10   1       20.68       27.70      7.31 o 
  -3  10   1       54.00       56.96      5.30 o 
  -2  10   1       34.18       41.28      5.29 o 
  -1  10   1       14.53        9.26      6.18 o 
   0  10   1      180.83      154.66      9.80 o 
   1  10   1        0.01        5.66      5.35 o 
   2  10   1        0.02        2.73      5.85 o 
   3  10   1       70.46       60.01      9.27 o 
   4  10   1      153.81      156.26     11.47 o 
   5  10   1        0.03       -2.84      7.97 o 
   6  10   1        1.32       -4.40     10.82 o 
  -9  11   1        0.52        0.26     10.07 o 
  -8  11   1       53.33       49.66     10.45 o 
  -7  11   1        2.37       -1.50      9.89 o 
  -6  11   1        8.10        8.23      3.91 o 
  -5  11   1       55.12       61.71      5.41 o 
  -4  11   1       19.55       30.23      4.98 o 
  -3  11   1       58.60       59.62      5.60 o 
  -2  11   1       59.51       60.48      5.81 o 
  -1  11   1       32.22       26.24      7.76 o 
   0  11   1       15.87       13.56      4.99 o 
   1  11   1        6.75        1.87      6.73 o 
   2  11   1        4.33       -0.90      7.03 o 
   3  11   1       54.92       52.36      6.39 o 
   4  11   1        9.25       13.35      9.29 o 
  -8  12   1       75.68       61.45     10.54 o 
  -7  12   1        6.11       13.78      6.95 o 
  -6  12   1        6.61        5.57      8.62 o 
  -5  12   1       42.85       57.65      8.99 o 
  -4  12   1       13.68       15.62      5.16 o 
  -3  12   1       60.01       67.09      6.24 o 
  -2  12   1       37.15       29.76      5.66 o 
  -1  12   1       38.89       53.97      5.75 o 
   0  12   1        6.96        7.56      5.43 o 
   1  12   1       19.74       17.29      6.02 o 
   2  12   1       36.10       48.52      9.00 o 
  -7  13   1       30.58       37.08     11.22 o 
  -6  13   1        0.00        3.24      9.17 o 
  -5  13   1       18.48       28.17      5.88 o 
  -4  13   1       19.17       10.11      5.99 o 
  -3  13   1       38.14       29.08      5.95 o 
  -2  13   1       42.73       43.45      6.37 o 
  -1  13   1        0.44        3.32      7.04 o 
  -1 -13   2       49.48       61.40      9.84 o 
   0 -13   2       19.30       24.15      8.64 o 
   1 -13   2        0.84        3.56      8.45 o 
   2 -13   2       80.90       79.56      7.36 o 
   3 -13   2      145.15      154.49      8.68 o 
   4 -13   2       44.44       57.99     11.55 o 
   5 -13   2        0.25       -3.62      9.67 o 
   6 -13   2        0.92       -3.96     10.23 o 
   7 -13   2        5.17        2.61     11.50 o 
  -3 -12   2       15.58       17.79      8.96 o 
  -2 -12   2        4.02        6.08      7.92 o 
  -1 -12   2        6.57       -0.36      7.36 o 
   0 -12   2        5.71        6.99      7.29 o 
   1 -12   2        6.45        8.72      7.97 o 
   2 -12   2       25.26       31.79      8.51 o 
   3 -12   2        5.76       -2.77      5.36 o 
   4 -12   2       10.96       12.48      5.00 o 
   5 -12   2       46.63       62.84      6.18 o 
   6 -12   2       49.31       61.80     10.74 o 
   7 -12   2       24.79       29.63      7.08 o 
   8 -12   2        1.39        5.25      6.62 o 
  -5 -11   2        0.13        7.41      9.86 o 
  -4 -11   2       14.67       14.43      8.03 o 
  -3 -11   2       40.89       38.93      8.46 o 
  -2 -11   2      212.73      211.81     12.96 o 
  -1 -11   2        2.10        0.97      7.10 o 
   0 -11   2       24.03       25.01      7.77 o 
   1 -11   2      170.60      176.19     11.59 o 
   2 -11   2       56.24       59.30      9.03 o 
   3 -11   2      103.68      103.08      9.71 o 
   4 -11   2       23.10       29.17      4.85 o 
   5 -11   2        9.07       10.93      4.46 o 
   6 -11   2        1.77        0.72      5.99 o 
   7 -11   2        0.00       -6.17      9.51 o 
   8 -11   2        0.15        5.94      8.08 o 
   9 -11   2        6.38        3.27     10.47 o 
  -6 -10   2        1.77        2.53      9.63 o 
  -5 -10   2       37.60       42.45      9.32 o 
  -4 -10   2      105.98      102.14     10.86 o 
  -3 -10   2       39.48       40.56      8.55 o 
  -2 -10   2       37.22       40.65      8.44 o 
  -1 -10   2        2.19        7.68      6.77 o 
   0 -10   2       93.94      103.38      9.56 o 
   1 -10   2       90.86       81.38      8.89 o 
   2 -10   2       15.74       16.32      6.53 o 
   3 -10   2      157.84      141.42     10.69 o 
   4 -10   2      236.47      220.41     12.43 o 
   5 -10   2        3.70        3.71      3.16 o 
   6 -10   2       15.03       18.31      3.82 o 
   7 -10   2        7.52        4.89      8.32 o 
   8 -10   2       23.25       33.42      8.73 o 
   9 -10   2        0.12       -0.22      8.45 o 
  10 -10   2        1.55        2.85      8.63 o 
  -7  -9   2      196.75      207.65     14.36 o 
  -6  -9   2       21.82       23.44      9.12 o 
  -5  -9   2        8.62        7.86      7.43 o 
  -4  -9   2      123.80      123.70     10.95 o 
  -3  -9   2       31.81       41.22      7.35 o 
  -2  -9   2       92.89       96.50      8.73 o 
  -1  -9   2       13.78       17.45      6.66 o 
   0  -9   2      138.82      135.03      9.74 o 
   1  -9   2        1.24        0.95      6.50 o 
   2  -9   2       18.57       14.06      6.54 o 
   3  -9   2      233.79      235.51     11.82 o 
   4  -9   2       12.27       11.63      5.02 o 
   5  -9   2        1.20        2.02      2.30 o 
   6  -9   2      329.50      330.57      6.35 o 
   7  -9   2        1.82        4.51      4.03 o 
   8  -9   2      104.26      113.93      7.03 o 
   9  -9   2      124.54      146.17     17.59 o 
  10  -9   2       58.88       53.36      6.93 o 
  11  -9   2       43.57       58.05      7.94 o 
  12  -9   2        6.72        7.50     12.51 o 
  -8  -8   2       90.06       91.66     11.39 o 
  -7  -8   2       10.11        6.77      7.45 o 
  -6  -8   2        0.48        0.00      7.31 o 
  -5  -8   2       88.40       86.28      9.67 o 
  -4  -8   2        8.53        5.01      6.27 o 
  -3  -8   2       11.85        9.67      2.50 o 
  -2  -8   2      200.54      182.39      4.04 o 
  -1  -8   2       58.87       50.19      6.91 o 
   0  -8   2      136.40      149.11      5.83 o 
   1  -8   2     1347.13     1252.13     22.21 o 
   2  -8   2      396.45      349.71     13.01 o 
   3  -8   2      161.92      147.33      6.66 o 
   4  -8   2      276.23      269.33      6.05 o 
   5  -8   2      384.13      372.22      6.25 o 
   6  -8   2      138.14      150.98      4.35 o 
   7  -8   2       74.62       80.06      5.47 o 
   8  -8   2      212.09      193.65      9.49 o 
   9  -8   2       40.95       26.68      7.51 o 
  10  -8   2        1.06       -2.11      7.14 o 
  11  -8   2      138.58      140.15     12.79 o 
  12  -8   2        4.92        7.80     10.16 o 
  -9  -7   2        0.83       -1.30     10.41 o 
  -8  -7   2        1.30       -0.73      9.00 o 
  -7  -7   2        0.00        1.89      4.75 o 
  -6  -7   2        1.44        3.23      4.12 o 
  -5  -7   2       21.16       26.08      4.40 o 
  -4  -7   2       79.82       73.18      4.69 o 
  -3  -7   2        1.02        0.31      2.60 o 
  -2  -7   2       83.95       69.57      3.06 o 
  -1  -7   2      273.89      234.23      4.85 o 
   0  -7   2        0.70        1.95      2.49 o 
   1  -7   2      137.69      135.25      4.60 o 
   2  -7   2        0.31        1.09      4.48 o 
   3  -7   2       21.14       21.31      2.12 o 
   4  -7   2      238.13      216.86      5.63 o 
   5  -7   2      461.76      449.23      6.45 o 
   6  -7   2      115.03      118.01      3.63 o 
   7  -7   2        9.48        9.60      5.77 o 
   8  -7   2       11.41       15.44      6.50 o 
   9  -7   2       63.46       69.10      9.21 o 
  10  -7   2       27.23       19.80      7.75 o 
  11  -7   2      140.68      143.53     12.52 o 
  12  -7   2        4.84        2.29     10.15 o 
  -9  -6   2       23.05       21.19      6.31 o 
  -8  -6   2       27.90       34.10      6.35 o 
  -7  -6   2       68.08       66.77      5.62 o 
  -6  -6   2      107.01      101.41      6.24 o 
  -5  -6   2     1679.00     1605.30     17.13 o 
  -4  -6   2      261.38      257.30     14.71 o 
  -3  -6   2       13.77       13.71      2.89 o 
  -2  -6   2     1726.45     1715.81     12.85 o 
  -1  -6   2      148.45      144.54      4.72 o 
   0  -6   2      576.17      567.24      6.29 o 
   1  -6   2       23.76       24.62      2.02 o 
   2  -6   2       67.05       63.55      2.05 o 
   3  -6   2       13.17        9.37      2.32 o 
   4  -6   2      401.58      427.22      7.46 o 
   5  -6   2      751.17      727.83      8.07 o 
   6  -6   2       10.88        9.31      1.35 o 
   7  -6   2     1789.61     1656.31     25.36 o 
   8  -6   2        4.84        2.57      6.70 o 
   9  -6   2        2.28        4.07      6.57 o 
  10  -6   2       21.74       24.48      8.33 o 
  11  -6   2       39.33       39.09     10.39 o 
  12  -6   2        4.86        6.89      8.97 o 
 -10  -5   2        9.19       -1.75      8.89 o 
  -9  -5   2        9.58        9.57      7.70 o 
  -8  -5   2        0.28        1.07      4.95 o 
  -7  -5   2        7.65        9.63      4.89 o 
  -6  -5   2       39.98       43.91      4.84 o 
  -5  -5   2       96.64       95.82      5.81 o 
  -4  -5   2       12.12       14.61      3.32 o 
  -3  -5   2     1109.94     1127.89     15.20 o 
  -2  -5   2      150.55      202.94     14.04 o 
  -1  -5   2     3738.28     3868.54     54.52 o 
   0  -5   2       14.01       15.77      1.79 o 
   1  -5   2      514.12      584.29      5.74 o 
   2  -5   2      526.64      502.90     13.80 o 
   3  -5   2       29.86       23.20      2.80 o 
   4  -5   2       85.76       79.59      4.76 o 
   5  -5   2       15.04       15.33      1.09 o 
   6  -5   2      156.75      154.11      8.44 o 
   7  -5   2      409.45      400.76     13.70 o 
   8  -5   2        1.70       -4.29      7.00 o 
   9  -5   2       44.42       31.72      8.77 o 
  10  -5   2        1.05       -0.38      8.54 o 
  11  -5   2       48.46       46.50     10.10 o 
  12  -5   2       65.69       73.59     10.79 o 
 -11  -4   2        2.12        9.90     10.61 o 
 -10  -4   2        0.56        2.96      8.88 o 
  -9  -4   2        0.06       -3.59      7.03 o 
  -8  -4   2       65.40       65.52      6.40 o 
  -7  -4   2        1.00        1.18      4.49 o 
  -6  -4   2      103.61      105.20      5.92 o 
  -5  -4   2      116.59      124.21      5.40 o 
  -4  -4   2       37.12       36.52      3.40 o 
  -3  -4   2      359.96      376.12      6.58 o 
  -2  -4   2       45.01       40.50      3.50 o 
  -1  -4   2     1006.48     1058.78      6.25 o 
   0  -4   2       64.45       53.19      1.88 o 
   1  -4   2     1050.93     1102.21      7.29 o 
   2  -4   2      286.38      245.68      2.57 o 
   3  -4   2        4.30       12.02      2.11 o 
   4  -4   2      164.16      148.10      5.34 o 
   5  -4   2     1644.69     1744.45     21.24 o 
   6  -4   2      174.94      187.39      8.94 o 
   7  -4   2      125.51      111.31      8.40 o 
   8  -4   2        4.34        0.56      7.14 o 
   9  -4   2        3.31       -1.14      7.55 o 
  10  -4   2       14.47       24.31      8.96 o 
  11  -4   2       32.86       35.94     10.52 o 
  12  -4   2        0.32        5.80      9.38 o 
 -11  -3   2        0.26       -0.24      9.55 o 
 -10  -3   2       30.77       33.62      9.34 o 
  -9  -3   2      323.37      315.66     14.78 o 
  -8  -3   2       17.96       20.28      7.39 o 
  -7  -3   2       62.70       59.81      8.26 o 
  -6  -3   2      559.85      594.67     13.32 o 
  -5  -3   2      809.44      766.25     11.05 o 
  -4  -3   2      354.67      392.05      7.32 o 
  -3  -3   2       82.17       73.42      3.42 o 
  -2  -3   2      396.78      498.38     25.06 o 
  -1  -3   2     1069.13     1101.64      8.40 o 
   0  -3   2      237.99      293.87      6.69 o 
   1  -3   2      716.68      757.14      6.96 o 
   2  -3   2       39.68       37.06      2.14 o 
   3  -3   2      257.99      255.95      4.88 o 
   4  -3   2      332.50      366.19      9.06 o 
   5  -3   2        3.75        2.63      3.63 o 
   6  -3   2      727.28      756.41     16.08 o 
   7  -3   2       69.98       80.34      7.47 o 
   8  -3   2        3.56        5.27      6.25 o 
   9  -3   2       82.83       64.25      9.84 o 
  10  -3   2        0.66       -4.78      7.08 o 
  11  -3   2       15.09        8.09      8.56 o 
  12  -3   2      143.87      163.32     13.97 o 
 -11  -2   2        6.42        4.79      9.17 o 
 -10  -2   2        1.76       -0.66      7.82 o 
  -9  -2   2      291.98      293.51     14.52 o 
  -8  -2   2       23.13       22.67      7.77 o 
  -7  -2   2      310.76      322.18      5.79 o 
  -6  -2   2       77.95       81.23      3.88 o 
  -5  -2   2      317.62      306.80      4.51 o 
  -4  -2   2      659.11      662.27      9.35 o 
  -3  -2   2      572.39      610.08      9.51 o 
  -2  -2   2       36.94       37.17      2.37 o 
  -1  -2   2      398.37      365.06      6.15 o 
   0  -2   2       63.90       95.01      2.64 o 
   1  -2   2     1943.51     1952.64     13.40 o 
   2  -2   2      364.23      312.59      4.25 o 
   3  -2   2        0.66        2.06      2.73 o 
   4  -2   2     1258.85     1176.51     19.58 o 
   5  -2   2      158.59      168.29      4.53 o 
   6  -2   2      141.59      124.42      7.01 o 
   7  -2   2       32.15       35.13      6.35 o 
   8  -2   2       90.41       86.02      9.17 o 
   9  -2   2      143.13      174.06     12.13 o 
  10  -2   2       24.52       20.97      7.33 o 
  11  -2   2       21.82       21.24      9.13 o 
  12  -2   2       11.63        7.51     10.66 o 
 -12  -1   2        0.13        3.89      9.21 o 
 -11  -1   2       32.63       30.13     10.53 o 
 -10  -1   2        0.83        1.08      8.15 o 
  -9  -1   2        2.79        7.07      6.10 o 
  -8  -1   2      118.95      102.25      8.84 o 
  -7  -1   2        9.46       -0.10      2.68 o 
  -6  -1   2        6.97        3.93      1.73 o 
  -5  -1   2       12.53       10.35      1.73 o 
  -4  -1   2     1468.09     1464.92      9.97 o 
  -3  -1   2      504.84      554.75      6.76 o 
  -2  -1   2     7424.51     6887.59     47.73 o 
   2  -1   2     4946.54     4842.45     22.26 o 
   3  -1   2        8.93       12.21      1.41 o 
   4  -1   2      891.70      982.30      7.84 o 
   5  -1   2       20.89       22.55      1.31 o 
   6  -1   2        3.39        2.54      0.98 o 
   7  -1   2       98.46      117.41      2.41 o 
   8  -1   2       43.88       73.70      9.93 o 
   9  -1   2       42.59       50.20      8.91 o 
  10  -1   2       36.40       35.22      9.30 o 
  11  -1   2       18.10       18.29     10.38 o 
  12  -1   2      152.66      182.58     16.11 o 
 -12   0   2        0.79       -1.42     10.58 o 
 -11   0   2       27.44       39.67      9.32 o 
 -10   0   2        9.61        7.63      7.40 o 
  -9   0   2      164.99      160.43     11.63 o 
  -8   0   2       47.83       31.45      6.55 o 
  -7   0   2       14.28       14.69      2.56 o 
  -6   0   2      774.99      770.59      7.50 o 
  -5   0   2      561.00      559.09      8.41 o 
  -4   0   2      791.75      895.50      7.42 o 
  -3   0   2     2629.84     2585.74     26.40 o 
  -2   0   2     2985.10     3187.08     14.83 o 
   2   0   2     5125.20     4841.22     29.44 o 
   3   0   2      283.59      290.51      6.16 o 
   4   0   2      306.08      400.94      4.85 o 
   5   0   2     2183.16     2198.34     26.47 o 
   6   0   2      246.06      209.80      9.65 o 
   7   0   2      156.33      164.49      4.90 o 
   8   0   2       45.57       57.69      3.68 o 
   9   0   2        7.65        9.04      7.97 o 
  10   0   2       43.40       29.47      9.47 o 
  11   0   2       93.05       98.23     11.57 o 
  12   0   2        1.61       -3.88      9.15 o 
 -12   1   2       53.74       76.87     10.62 o 
 -11   1   2        6.87        1.21      8.39 o 
 -10   1   2       72.34       58.85      9.19 o 
  -9   1   2       81.15       82.94      9.05 o 
  -8   1   2       40.92       35.42      5.60 o 
  -7   1   2     1234.56     1250.86     23.47 o 
  -6   1   2      874.94      912.48     10.38 o 
  -5   1   2     1444.16     1592.10     48.57 o 
  -4   1   2      473.28      514.87      6.91 o 
  -3   1   2     2350.21     2297.17      7.95 o 
  -2   1   2      245.28      244.05      3.98 o 
   2   1   2    24370.02    20801.09    511.26 o 
   3   1   2      406.69      429.15      5.47 o 
   4   1   2     2426.93     2603.27     19.80 o 
   5   1   2      491.43      522.76      6.62 o 
   6   1   2        5.22        4.34      2.35 o 
   7   1   2      326.28      283.26     12.10 o 
   8   1   2       17.18       14.01      3.42 o 
   9   1   2       49.66       59.20      8.68 o 
  10   1   2      275.12      267.56     15.49 o 
  11   1   2       53.83       39.72     10.14 o 
 -12   2   2       17.23       23.40      8.98 o 
 -11   2   2        1.96        2.84      7.09 o 
 -10   2   2       45.53       44.18      9.28 o 
  -9   2   2        0.02        2.68      5.93 o 
  -8   2   2       64.81       72.39      2.66 o 
  -7   2   2       62.17       66.43      2.60 o 
  -6   2   2     2961.89     2892.95     15.35 o 
  -5   2   2      377.65      416.17      4.09 o 
  -4   2   2     4202.73     4131.34     22.12 o 
  -3   2   2     1262.60     1351.39     12.33 o 
  -2   2   2      409.21      316.86      9.07 o 
  -1   2   2    23067.48    19029.62    113.79 o 
   0   2   2     1266.00     1277.15     17.67 o 
   1   2   2     3023.65     3331.42     16.77 o 
   2   2   2      978.23     1079.23      8.97 o 
   3   2   2       35.06       35.89      1.77 o 
   4   2   2      913.32     1001.46     14.64 o 
   5   2   2      103.79       99.86      3.67 o 
   6   2   2       34.93       27.95      6.17 o 
   7   2   2      119.22      108.98      9.37 o 
   8   2   2      185.66      155.49     11.46 o 
   9   2   2       64.92       65.97      5.01 o 
  10   2   2        1.59        0.48      8.56 o 
  11   2   2       45.41       52.69     10.48 o 
 -12   3   2        0.31        9.60     10.25 o 
 -11   3   2       85.95       75.36     10.34 o 
 -10   3   2       27.13       32.69      9.09 o 
  -9   3   2        4.30        1.43      7.53 o 
  -8   3   2        0.46        2.54      6.20 o 
  -7   3   2      723.97      691.33     36.38 o 
  -6   3   2      250.69      223.29      4.62 o 
  -5   3   2       25.09       28.23      1.69 o 
  -4   3   2       40.91       53.86      1.73 o 
  -3   3   2        1.13        5.46      1.00 o 
  -2   3   2      510.58      493.24      4.07 o 
  -1   3   2       29.01       25.53      1.43 o 
   0   3   2      451.46      428.91      5.86 o 
   1   3   2       62.94       71.05      2.58 o 
   2   3   2      519.44      549.17      5.76 o 
   3   3   2      346.67      353.66      5.95 o 
   4   3   2        1.64        0.97      1.40 o 
   5   3   2      182.06      192.58      6.24 o 
   6   3   2      211.01      214.68      7.26 o 
   7   3   2       81.20       78.02      8.34 o 
   8   3   2       49.79       40.14      8.40 o 
   9   3   2        7.87        4.47      4.32 o 
  10   3   2        1.64        7.79      7.50 o 
  11   3   2        0.42       16.61     11.27 o 
 -12   4   2      196.79      214.55     16.32 o 
 -11   4   2       32.83       33.67      9.26 o 
 -10   4   2       51.80       38.02      8.22 o 
  -9   4   2        6.11        5.21      7.47 o 
  -8   4   2      207.81      213.43     11.48 o 
  -7   4   2       52.77       57.88      6.95 o 
  -6   4   2      257.64      274.57      4.52 o 
  -5   4   2       98.75       98.66      4.11 o 
  -4   4   2      593.13      649.82      9.55 o 
  -3   4   2      298.79      305.94      4.98 o 
  -2   4   2      259.37      275.28      5.99 o 
  -1   4   2      564.90      609.66      9.01 o 
   0   4   2        0.22        0.13      1.09 o 
   1   4   2      636.11      728.77      7.85 o 
   2   4   2      116.03      120.42      3.90 o 
   3   4   2      552.27      523.27      6.50 o 
   4   4   2      328.32      323.74      5.13 o 
   5   4   2       88.96       79.84      5.31 o 
   6   4   2       56.76       58.34      5.35 o 
   7   4   2       18.86       12.98      6.14 o 
   8   4   2       25.54       25.48      7.88 o 
   9   4   2       11.71       10.24      6.57 o 
  10   4   2        2.27        9.06      8.84 o 
 -12   5   2       35.42       51.69     10.05 o 
 -11   5   2        0.01       -6.71      8.56 o 
 -10   5   2      235.24      210.53     13.37 o 
  -9   5   2        0.42       -1.41      6.56 o 
  -8   5   2      624.54      602.80     17.68 o 
  -7   5   2       39.48       47.81      1.89 o 
  -6   5   2        7.64        9.04      1.30 o 
  -5   5   2        5.84        7.95      1.97 o 
  -4   5   2      554.43      578.36      6.19 o 
  -3   5   2      306.47      333.35      4.65 o 
  -2   5   2      135.08      155.06      2.64 o 
  -1   5   2     1101.30     1186.87     11.29 o 
   0   5   2      108.57      121.96      2.96 o 
   1   5   2      411.83      405.21      5.79 o 
   2   5   2       16.31       17.51      4.24 o 
   3   5   2      128.62      123.08     10.04 o 
   4   5   2       11.55       14.23      3.49 o 
   5   5   2        3.28        4.30      3.86 o 
   6   5   2       33.09       27.03      4.34 o 
   7   5   2       30.97       34.30      5.22 o 
   8   5   2        0.68        2.78      7.20 o 
   9   5   2       37.47       38.33      5.60 o 
  10   5   2       15.66       23.71     10.64 o 
 -12   6   2        1.41        4.44      9.40 o 
 -11   6   2        8.12       13.97      7.93 o 
 -10   6   2       11.89       13.43      7.95 o 
  -9   6   2       76.14       77.57      8.86 o 
  -8   6   2       82.91       80.45      8.65 o 
  -7   6   2      332.00      323.64     10.76 o 
  -6   6   2       13.78       14.20      2.49 o 
  -5   6   2     1013.87      954.67      8.84 o 
  -4   6   2       13.97       13.51      1.24 o 
  -3   6   2       58.37       57.29      1.79 o 
  -2   6   2       16.22       17.64      1.55 o 
  -1   6   2        1.82        1.27      1.44 o 
   0   6   2      311.51      306.44      5.99 o 
   1   6   2      617.89      674.37     13.18 o 
   2   6   2      193.83      182.60      3.90 o 
   3   6   2      217.42      215.60      6.17 o 
   4   6   2        2.66        4.03      3.40 o 
   5   6   2       18.02       20.24      4.38 o 
   6   6   2        5.86        7.80      4.43 o 
   7   6   2        9.81       10.16      4.92 o 
   8   6   2      248.84      264.57      9.83 o 
   9   6   2       10.61        6.55      6.10 o 
 -12   7   2        0.18       -2.16      9.80 o 
 -11   7   2       27.75       26.74      9.21 o 
 -10   7   2       50.44       48.18      8.69 o 
  -9   7   2       18.50       13.61      7.40 o 
  -8   7   2       15.08       11.18      6.51 o 
  -7   7   2      191.39      184.75      8.48 o 
  -6   7   2       17.93       20.85      2.77 o 
  -5   7   2       65.72       61.00      3.52 o 
  -4   7   2        4.44        3.32      1.35 o 
  -3   7   2       97.32       98.02      2.23 o 
  -2   7   2       39.96       36.74      2.43 o 
  -1   7   2      103.09       88.79      3.45 o 
   0   7   2        5.30        4.15      1.77 o 
   1   7   2       91.49       87.87      2.86 o 
   2   7   2      180.13      187.27      4.04 o 
   3   7   2      258.96      263.63      6.90 o 
   4   7   2      413.45      390.73      8.92 o 
   5   7   2       90.81       86.25      5.75 o 
   6   7   2       19.50       18.34      4.70 o 
   7   7   2       13.02        6.28      5.27 o 
   8   7   2        2.81       12.28      8.62 o 
   9   7   2       12.75       21.72     10.76 o 
 -12   8   2       11.04       12.13     10.03 o 
 -11   8   2       10.44       11.71      8.54 o 
 -10   8   2       10.42        5.22      7.00 o 
  -9   8   2      107.19       79.81      9.15 o 
  -8   8   2        9.39       13.43      5.08 o 
  -7   8   2       17.14       18.16      2.73 o 
  -6   8   2      191.32      214.44      5.42 o 
  -5   8   2      398.01      376.18      6.82 o 
  -4   8   2       73.57       64.53      3.64 o 
  -3   8   2     1663.76     1593.77      9.67 o 
  -2   8   2      157.12      144.20      5.51 o 
  -1   8   2     1382.04     1362.53     12.18 o 
   0   8   2      365.64      344.19     11.59 o 
   1   8   2        3.42        8.62      5.04 o 
   2   8   2        0.19        1.63      2.71 o 
   3   8   2       76.94       83.76      4.64 o 
   4   8   2        7.10        6.61      3.52 o 
   5   8   2       73.33       77.09      8.33 o 
   6   8   2       14.89        9.37      6.92 o 
   7   8   2       30.91       25.43      6.10 o 
   8   8   2        3.06        6.19      9.28 o 
 -12   9   2      126.26      127.49     14.05 o 
 -11   9   2       12.31       11.60      9.22 o 
 -10   9   2        3.86        6.06      6.18 o 
  -9   9   2       23.21       34.24      6.11 o 
  -8   9   2      185.88      219.98      8.88 o 
  -7   9   2        0.04        2.18      2.67 o 
  -6   9   2       51.27       52.12      3.76 o 
  -5   9   2        2.51        5.87      2.65 o 
  -4   9   2      451.51      446.61      8.49 o 
  -3   9   2      164.23      154.34      6.60 o 
  -2   9   2      111.06       96.67      5.66 o 
  -1   9   2     1193.73     1222.57     16.13 o 
   0   9   2       10.73        8.38      5.72 o 
   1   9   2      112.64      135.02      8.99 o 
   2   9   2       15.70       14.03      5.98 o 
   3   9   2       20.32       17.97      6.65 o 
   4   9   2       35.30       21.99      7.13 o 
   5   9   2       11.58       11.85      7.14 o 
   6   9   2        4.94        5.61      6.14 o 
   7   9   2       17.67       30.09     10.61 o 
 -10  10   2        2.22        6.69      9.42 o 
  -9  10   2       91.04       91.91     11.89 o 
  -8  10   2        8.34       18.17      8.30 o 
  -7  10   2        5.16        1.29      8.52 o 
  -6  10   2        3.14        5.63      3.93 o 
  -5  10   2        6.80        6.86      3.42 o 
  -4  10   2       69.75       57.82      5.06 o 
  -3  10   2        3.32        4.71      4.18 o 
  -2  10   2        3.30        2.64      4.07 o 
  -1  10   2        8.27        8.51      4.27 o 
   0  10   2       90.29      110.00     19.05 o 
   1  10   2        0.03        0.01      4.36 o 
   2  10   2       28.87       27.46      6.84 o 
   3  10   2        6.34        3.28      5.08 o 
   4  10   2        9.79        7.99      5.12 o 
   5  10   2       29.89       27.66      5.99 o 
  -9  11   2       56.60       60.19     12.07 o 
  -8  11   2       59.59       58.51     11.83 o 
  -7  11   2      106.93      123.28      8.35 o 
  -6  11   2       54.30       56.80      4.55 o 
  -5  11   2      127.92      127.49      6.79 o 
  -4  11   2        1.98        2.39      4.29 o 
  -3  11   2      171.29      166.72      7.72 o 
  -2  11   2      103.89      108.36      6.82 o 
  -1  11   2       62.61       68.22      6.02 o 
   0  11   2        8.62        9.09      4.38 o 
   1  11   2        0.00        4.43      5.13 o 
   2  11   2       72.82       71.87      6.58 o 
   3  11   2        1.22       12.44      6.37 o 
  -8  12   2       72.50       87.10     11.12 o 
  -7  12   2       72.40       77.89      7.69 o 
  -6  12   2       38.44       47.08      9.00 o 
  -5  12   2        0.29        1.74      4.85 o 
  -4  12   2       15.32       18.84      5.08 o 
  -3  12   2        1.65        6.80      5.17 o 
  -2  12   2        7.29        4.91      4.90 o 
  -1  12   2        3.69        6.07      5.54 o 
   0  12   2        7.34       21.74      5.90 o 
   1  12   2       12.70       16.60      6.56 o 
  -7  13   2       14.32       20.83     10.54 o 
  -6  13   2       53.10       62.48      9.86 o 
  -5  13   2        0.48       -1.38      6.11 o 
  -4  13   2        0.50       -2.28      6.10 o 
  -3  13   2       18.64       14.96      6.17 o 
  -2  13   2       31.38       17.08      9.20 o 
   3 -14   3        0.00       -3.85      9.98 o 
   0 -13   3       11.30        5.27      8.63 o 
   1 -13   3        2.01        1.39      8.08 o 
   2 -13   3       58.25       60.59     10.10 o 
   3 -13   3       47.61       60.02      6.29 o 
   4 -13   3       88.70       76.70      9.27 o 
   5 -13   3       35.15       32.12      9.39 o 
   6 -13   3       19.25       18.83     10.29 o 
  -3 -12   3       20.14       22.62     10.05 o 
  -2 -12   3        1.91        5.11      8.39 o 
  -1 -12   3        9.23        6.74      7.91 o 
   0 -12   3       28.91       26.85      8.41 o 
   1 -12   3        7.43        1.52      8.06 o 
   2 -12   3      130.02      127.22     12.00 o 
   3 -12   3      131.05      129.67     11.71 o 
   4 -12   3       67.41       74.36      8.06 o 
   5 -12   3      136.15      150.04      7.76 o 
   6 -12   3      129.68      120.86     12.89 o 
   7 -12   3       14.51       24.67      6.95 o 
   8 -12   3       10.53        3.16      7.37 o 
  -5 -11   3       14.01       22.39     10.36 o 
  -4 -11   3        6.05        6.12      9.15 o 
  -3 -11   3        5.38        3.70      8.43 o 
  -2 -11   3        3.29       -1.91      8.26 o 
  -1 -11   3        0.38        0.64      6.56 o 
   0 -11   3       43.27       31.26      8.42 o 
   1 -11   3       13.30        6.69      6.62 o 
   2 -11   3        0.30        2.51      7.57 o 
   3 -11   3       68.39       64.96      9.06 o 
   4 -11   3       74.06       90.68     10.24 o 
   5 -11   3       28.44       22.66      4.47 o 
   6 -11   3      162.96      164.42      9.45 o 
   7 -11   3       12.45       11.29      9.51 o 
   8 -11   3       21.62       14.18     10.17 o 
   9 -11   3        5.67        1.46     11.20 o 
  -6 -10   3      345.40      363.19     17.70 o 
  -5 -10   3        2.16        7.31      7.45 o 
  -4 -10   3        0.97        2.42      7.40 o 
  -3 -10   3      285.08      291.30     14.15 o 
  -2 -10   3        4.26        4.09      7.34 o 
  -1 -10   3      614.19      645.34     19.20 o 
   0 -10   3       12.83       13.72      7.58 o 
   1 -10   3       42.58       54.31      8.36 o 
   2 -10   3      218.60      201.89     11.98 o 
   3 -10   3      106.65      118.44     10.40 o 
   4 -10   3        5.82        4.63      7.53 o 
   5 -10   3       47.27       55.26      4.42 o 
   6 -10   3        0.01       -1.36      3.50 o 
   7 -10   3       87.12       61.86     11.19 o 
   8 -10   3       43.03       26.02      8.91 o 
   9 -10   3        0.04        0.70      9.48 o 
  10 -10   3        3.84        1.55     10.26 o 
  -7  -9   3        6.03        1.50      9.87 o 
  -6  -9   3        3.24        7.13      7.64 o 
  -5  -9   3       48.55       52.71      9.43 o 
  -4  -9   3        2.24        2.86      6.22 o 
  -3  -9   3        1.24        0.19      7.00 o 
  -2  -9   3      139.50      135.18     10.01 o 
  -1  -9   3       39.16       32.40      6.74 o 
   0  -9   3       65.48       75.86      8.44 o 
   1  -9   3      113.87      114.85      9.42 o 
   2  -9   3       31.44       28.51      6.63 o 
   3  -9   3        5.11        5.48      5.95 o 
   4  -9   3        0.36       -1.45      4.76 o 
   5  -9   3       55.02       54.36      3.40 o 
   6  -9   3      133.48      145.65      4.56 o 
   7  -9   3       20.04       22.48      4.41 o 
   8  -9   3        3.65        1.63      4.56 o 
   9  -9   3        4.93        7.96      5.17 o 
  10  -9   3        5.25        6.57      5.68 o 
  11  -9   3        9.57       14.88      7.28 o 
  -8  -8   3       35.73       47.85     10.73 o 
  -7  -8   3       10.57       13.17      9.22 o 
  -6  -8   3        2.20        2.70      7.24 o 
  -5  -8   3       25.29       24.07      7.71 o 
  -4  -8   3       13.09       19.05      7.87 o 
  -3  -8   3       20.07       16.72      6.86 o 
  -2  -8   3       36.55       38.59      6.50 o 
  -1  -8   3      131.50      148.49      9.11 o 
   0  -8   3       45.33       51.75      3.69 o 
   1  -8   3      147.47      145.34      8.99 o 
   2  -8   3      616.10      616.63     16.65 o 
   3  -8   3      406.14      404.60     10.07 o 
   4  -8   3      108.08       97.63      5.75 o 
   5  -8   3        7.09        2.40      3.79 o 
   6  -8   3      141.31      116.88      5.54 o 
   7  -8   3        0.53       -0.20      4.16 o 
   8  -8   3      145.14      147.49      7.24 o 
   9  -8   3       17.22       17.73      7.00 o 
  10  -8   3        0.14        4.15      7.69 o 
  11  -8   3        5.92       15.92      8.74 o 
  12  -8   3      119.15      140.57     13.34 o 
  -9  -7   3        0.13        2.04      8.55 o 
  -8  -7   3       28.38       22.01      8.04 o 
  -7  -7   3        8.06       13.50      4.77 o 
  -6  -7   3        2.52        3.99      3.92 o 
  -5  -7   3      472.35      511.26     10.52 o 
  -4  -7   3      843.87      802.30     14.22 o 
  -3  -7   3       13.12        7.77      2.58 o 
  -2  -7   3       17.26       12.89      2.55 o 
  -1  -7   3      366.80      324.70      5.61 o 
   0  -7   3        0.34        0.85      2.41 o 
   1  -7   3       99.67       94.70      4.02 o 
   2  -7   3      144.92      139.75      8.54 o 
   3  -7   3       25.66       27.13      2.85 o 
   4  -7   3        1.12        2.43      2.51 o 
   5  -7   3      174.51      169.16      8.72 o 
   6  -7   3      712.01      709.26      6.84 o 
   7  -7   3      683.17      647.27     16.35 o 
   8  -7   3       14.73       10.23      6.60 o 
   9  -7   3       71.25       72.89      9.22 o 
  10  -7   3       37.53       52.57      9.81 o 
  11  -7   3        4.19       13.70      8.94 o 
  12  -7   3        0.04        0.46      9.78 o 
  -9  -6   3       32.86       47.11      7.01 o 
  -8  -6   3       66.91       79.18      6.63 o 
  -7  -6   3       30.67       22.55      5.03 o 
  -6  -6   3        0.00        0.48      3.88 o 
  -5  -6   3        6.48       11.54      4.38 o 
  -4  -6   3        7.45       10.53      3.42 o 
  -3  -6   3      229.78      212.85      5.46 o 
  -2  -6   3      323.57      341.88      6.56 o 
  -1  -6   3      573.74      594.99     10.58 o 
   0  -6   3      165.45      212.62      4.08 o 
   1  -6   3      232.59      218.35      4.09 o 
   2  -6   3       99.02       96.18      5.64 o 
   3  -6   3      426.25      463.63      7.64 o 
   4  -6   3      296.74      289.42      6.91 o 
   5  -6   3       30.96       34.77      1.77 o 
   6  -6   3      113.02      115.64      2.26 o 
   7  -6   3       10.50       -0.98      6.58 o 
   8  -6   3        3.93       -2.27      6.52 o 
   9  -6   3      203.44      180.56     11.38 o 
  10  -6   3       98.56       99.83     11.08 o 
  11  -6   3        7.18        1.70      8.39 o 
  12  -6   3        1.72        3.34      9.30 o 
 -11  -5   3        0.41       -8.21     11.47 o 
 -10  -5   3       40.50       47.50      9.38 o 
  -9  -5   3       43.08       53.38      6.35 o 
  -8  -5   3       36.12       36.99      5.47 o 
  -7  -5   3       22.08       27.01      4.83 o 
  -6  -5   3       11.92        9.98      4.15 o 
  -5  -5   3       10.86       13.76      3.55 o 
  -4  -5   3      263.63      292.46      9.19 o 
  -3  -5   3       33.69       29.72      7.11 o 
  -2  -5   3        0.10        0.46      1.76 o 
  -1  -5   3      206.32      229.17      4.00 o 
   0  -5   3      981.29     1054.63      7.76 o 
   1  -5   3        0.43        0.28      1.24 o 
   2  -5   3       97.18      115.22      2.27 o 
   3  -5   3       19.47       13.81      2.64 o 
   4  -5   3       77.20       66.82      4.74 o 
   5  -5   3        3.64        1.47      0.80 o 
   6  -5   3       25.81       25.35      5.47 o 
   7  -5   3     1557.45     1452.17     24.17 o 
   8  -5   3      126.23      133.31     10.28 o 
   9  -5   3      839.96      807.49     21.65 o 
  10  -5   3       51.65       42.12      9.51 o 
  11  -5   3      109.46      135.04     12.94 o 
  12  -5   3        3.20        1.75      8.93 o 
 -11  -4   3        0.09       -9.30     10.77 o 
 -10  -4   3        2.36       -0.59      8.36 o 
  -9  -4   3       13.05       12.02      6.92 o 
  -8  -4   3       92.26       94.73      6.55 o 
  -7  -4   3      336.87      308.72      9.18 o 
  -6  -4   3       81.69      102.68      6.07 o 
  -5  -4   3      644.91      637.31     10.40 o 
  -4  -4   3       51.26       65.69      3.86 o 
  -3  -4   3      198.34      182.91      4.92 o 
  -2  -4   3        1.48        5.53      1.91 o 
  -1  -4   3      924.05      818.97      9.59 o 
   0  -4   3     2642.35     2687.28      9.84 o 
   1  -4   3     3421.35     3476.93     20.02 o 
   2  -4   3       49.54       54.10      2.39 o 
   3  -4   3       56.82       78.12      4.05 o 
   4  -4   3       38.96       32.39      1.61 o 
   5  -4   3       94.08      102.00      6.32 o 
   6  -4   3      736.60      762.41     16.21 o 
   7  -4   3      118.61      119.83      8.93 o 
   8  -4   3      302.00      293.30     13.21 o 
   9  -4   3       32.69       29.60      8.95 o 
  10  -4   3       68.10       72.23     10.00 o 
  11  -4   3       94.98       88.81     12.06 o 
  12  -4   3        0.04        4.15      9.36 o 
 -11  -3   3       26.09       10.01     10.04 o 
 -10  -3   3       11.44        8.64      8.40 o 
  -9  -3   3        1.02        1.80      6.98 o 
  -8  -3   3      238.72      225.71      8.70 o 
  -7  -3   3      446.46      451.07     13.20 o 
  -6  -3   3     1103.84     1034.17     11.10 o 
  -5  -3   3        3.39        9.40      1.05 o 
  -4  -3   3        8.35        9.58      2.84 o 
  -3  -3   3      799.47      821.73      7.37 o 
  -2  -3   3     2038.63     1986.54     16.58 o 
  -1  -3   3      539.94      600.62      8.49 o 
   0  -3   3       28.82       24.11      1.41 o 
   1  -3   3      797.30      687.89      6.86 o 
   2  -3   3      246.90      244.68      2.26 o 
   3  -3   3       18.63       27.27      1.00 o 
   4  -3   3       41.41       53.47      4.69 o 
   5  -3   3        0.02       -1.20      3.49 o 
   6  -3   3     1111.87     1107.85     13.72 o 
   7  -3   3      232.09      216.35     11.26 o 
   8  -3   3       35.44       28.80      6.81 o 
   9  -3   3        7.80        5.31      7.37 o 
  10  -3   3       29.43       31.71      9.36 o 
  11  -3   3       35.48       28.89      9.52 o 
  12  -3   3      121.14      114.61     12.52 o 
 -11  -2   3       19.11       17.23      8.75 o 
 -10  -2   3       41.46       43.54      9.09 o 
  -9  -2   3       13.39        3.19      7.18 o 
  -8  -2   3      117.61      120.59      9.61 o 
  -7  -2   3      612.00      591.89      7.59 o 
  -6  -2   3       33.11       32.39      2.94 o 
  -5  -2   3      781.23      800.68      9.98 o 
  -4  -2   3        0.12        4.82      1.20 o 
  -3  -2   3     1025.65     1092.38      7.87 o 
  -2  -2   3     8560.39     8376.73     20.69 o 
  -1  -2   3      528.79      558.89     17.32 o 
   0  -2   3      590.48      636.50      6.59 o 
   1  -2   3     1791.46     1842.15     13.64 o 
   2  -2   3      547.25      534.16      4.90 o 
   3  -2   3      341.30      314.61      7.21 o 
   4  -2   3       17.69       11.16      1.91 o 
   5  -2   3      196.67      190.55      8.11 o 
   6  -2   3      461.62      453.74     15.13 o 
   7  -2   3       23.86       23.65      7.02 o 
   8  -2   3      144.35      159.42     11.05 o 
   9  -2   3       43.69       34.73      8.52 o 
  10  -2   3       39.13       36.09      9.38 o 
  11  -2   3       94.19      112.41     12.66 o 
  12  -2   3        1.23       -4.57     10.74 o 
 -12  -1   3        2.41        3.50     10.77 o 
 -11  -1   3      177.15      162.31     12.97 o 
 -10  -1   3       11.30        9.11      6.88 o 
  -9  -1   3        7.87        9.85      6.42 o 
  -8  -1   3        7.36        3.58      7.41 o 
  -7  -1   3       90.63       80.97      4.24 o 
  -6  -1   3      308.63      316.25      5.70 o 
  -5  -1   3      250.37      234.97      3.75 o 
  -4  -1   3        0.02        2.23      1.67 o 
  -3  -1   3     1699.53     1803.43     14.36 o 
  -2  -1   3     7107.04     6872.14     66.68 o 
   2  -1   3     2442.76     2348.80     11.22 o 
   3  -1   3     1537.61     1565.41     13.05 o 
   4  -1   3      837.84      906.44      5.14 o 
   5  -1   3      137.64      148.18      3.01 o 
   6  -1   3      325.83      325.23      4.64 o 
   7  -1   3        4.02        1.92      1.05 o 
   8  -1   3        3.91        6.13      2.64 o 
   9  -1   3       72.03       83.44      9.61 o 
  10  -1   3      241.58      239.05     14.81 o 
  11  -1   3       60.62       68.40     12.43 o 
  12  -1   3       81.32       79.24     13.08 o 
 -12   0   3       17.82       10.00     11.10 o 
 -11   0   3       69.37       84.58     12.27 o 
 -10   0   3      136.79      114.44     11.65 o 
  -9   0   3        4.72        3.15      6.65 o 
  -8   0   3        3.51       -3.23      7.15 o 
  -7   0   3        7.74        5.64      2.50 o 
  -6   0   3      220.51      230.22      5.03 o 
  -5   0   3     1371.47     1375.44     34.36 o 
  -4   0   3       71.53       86.77      3.16 o 
  -3   0   3     1371.63     1378.61     14.39 o 
  -2   0   3     6083.45     5951.39     30.19 o 
   2   0   3    17226.13    14920.89    130.53 o 
   3   0   3     2574.81     2741.27     10.11 o 
   4   0   3       45.69       64.60      1.79 o 
   5   0   3       20.89       17.10      1.78 o 
   6   0   3       25.48       24.48      2.40 o 
   7   0   3       13.17       14.35      2.65 o 
   8   0   3      260.11      243.78     10.03 o 
   9   0   3        4.47        4.99      6.69 o 
  10   0   3        1.72       15.90      9.43 o 
  11   0   3      127.90      140.35     13.33 o 
 -12   1   3        2.41        1.58      9.67 o 
 -11   1   3       16.77       30.13     10.19 o 
 -10   1   3      141.50      154.00     12.65 o 
  -9   1   3        7.68       11.04      7.04 o 
  -8   1   3        1.71        0.66      2.42 o 
  -7   1   3        8.77        5.57      2.47 o 
  -6   1   3      211.74      226.53      5.78 o 
  -5   1   3     1371.80     1484.44     13.20 o 
  -4   1   3       17.47       24.37      1.50 o 
  -3   1   3      602.14      613.90      4.70 o 
  -2   1   3     1244.90     1322.80      8.02 o 
   1   1   3     3435.18     3298.70     10.98 o 
   2   1   3     7633.50     7308.59     19.11 o 
   3   1   3      142.61      166.49      3.56 o 
   4   1   3      547.53      567.95      9.45 o 
   5   1   3      169.18      173.41      5.41 o 
   6   1   3        1.18        1.81      2.12 o 
   7   1   3        3.79        3.07      2.82 o 
   8   1   3      266.60      225.31      6.70 o 
   9   1   3       85.95       95.17     11.09 o 
  10   1   3       15.42       13.09      8.85 o 
  11   1   3      117.82      107.58     13.11 o 
 -12   2   3       14.63       13.97     10.04 o 
 -11   2   3        1.75       -4.32      8.28 o 
 -10   2   3        1.00        6.53      7.58 o 
  -9   2   3       36.03       35.70      8.02 o 
  -8   2   3        0.00        4.73      4.71 o 
  -7   2   3       72.31       85.62      3.23 o 
  -6   2   3       62.48       59.31      3.02 o 
  -5   2   3      499.79      546.46      5.33 o 
  -4   2   3     1097.73     1070.51      6.46 o 
  -3   2   3        2.01        0.80      1.13 o 
  -2   2   3      156.92      142.34      3.17 o 
  -1   2   3     2707.61     2858.46     17.73 o 
   0   2   3     5221.83     5019.69     19.88 o 
   1   2   3      105.61      111.26      2.18 o 
   2   2   3     1511.57     1629.30     10.14 o 
   3   2   3        2.12        1.58      1.30 o 
   4   2   3     3687.58     3840.54     45.34 o 
   5   2   3       76.29       84.01      5.74 o 
   6   2   3       77.48       84.59      4.08 o 
   7   2   3      115.04      102.24      5.42 o 
   8   2   3        0.20        0.36      3.57 o 
   9   2   3        5.18       17.65      8.89 o 
  10   2   3       32.08       40.89     10.36 o 
  11   2   3      281.04      294.15     17.26 o 
 -12   3   3       36.56       48.01     10.36 o 
 -11   3   3       11.96       11.46      9.15 o 
 -10   3   3        2.55        3.34      8.01 o 
  -9   3   3      146.65      118.51     10.59 o 
  -8   3   3       20.66       18.52      1.75 o 
  -7   3   3        4.21        8.93      1.63 o 
  -6   3   3        0.12        0.37      1.15 o 
  -5   3   3     2014.89     2070.11     10.50 o 
  -4   3   3      523.02      532.43      4.95 o 
  -3   3   3        3.20        4.51      1.03 o 
  -2   3   3       60.81       71.47      2.02 o 
  -1   3   3      179.88      179.24      3.18 o 
   0   3   3     1747.39     1931.79      7.76 o 
   1   3   3     2028.03     2154.47     11.21 o 
   2   3   3      293.14      275.69      6.94 o 
   3   3   3       65.78       71.12      2.23 o 
   4   3   3       79.15       95.09      3.24 o 
   5   3   3       87.83       96.20      3.21 o 
   6   3   3      280.49      281.25     12.24 o 
   7   3   3      123.09      103.48     10.23 o 
   8   3   3       14.73       16.12      4.28 o 
   9   3   3        1.35        3.07      4.24 o 
  10   3   3        1.00        5.54      7.99 o 
  11   3   3       52.85       57.94     11.83 o 
 -12   4   3      189.02      220.54     15.77 o 
 -11   4   3        1.30        1.58      9.38 o 
 -10   4   3        3.74        5.99      6.97 o 
  -9   4   3       52.74       38.10      8.42 o 
  -8   4   3       22.20       23.79      6.51 o 
  -7   4   3       87.46       84.16      3.03 o 
  -6   4   3        3.79        4.66      1.87 o 
  -5   4   3      565.23      599.26      5.57 o 
  -4   4   3      134.83      152.05      2.63 o 
  -3   4   3      164.65      179.91      4.20 o 
  -2   4   3      371.71      376.76      3.84 o 
  -1   4   3     1737.96     1925.88     29.27 o 
   0   4   3        0.51        1.10      1.28 o 
   1   4   3     1205.89     1244.13     18.81 o 
   2   4   3      614.50      607.56     15.47 o 
   3   4   3      386.87      381.56      4.98 o 
   4   4   3       25.05       26.22      1.88 o 
   5   4   3        0.35        0.81      1.40 o 
   6   4   3       28.52       32.68      4.69 o 
   7   4   3      270.35      239.46      8.34 o 
   8   4   3       73.44       74.42      5.86 o 
   9   4   3       43.65       49.37      6.01 o 
  10   4   3        3.88        9.23      8.82 o 
 -12   5   3       59.57       46.43     11.04 o 
 -11   5   3       65.27       67.74     11.35 o 
 -10   5   3        1.11       -0.94      7.18 o 
  -9   5   3       11.59        6.85      7.12 o 
  -8   5   3       48.66       46.01      2.23 o 
  -7   5   3     1287.69     1239.47      8.33 o 
  -6   5   3       54.70       52.15      2.75 o 
  -5   5   3        9.29        8.47      2.16 o 
  -4   5   3      336.54      302.69      5.45 o 
  -3   5   3      126.50      108.61      2.37 o 
  -2   5   3      734.36      749.38      5.03 o 
  -1   5   3      217.76      257.20      3.69 o 
   0   5   3      344.84      359.66      4.88 o 
   1   5   3       22.36       16.86      2.09 o 
   2   5   3      108.29       94.65      4.46 o 
   3   5   3        3.21        3.29      1.33 o 
   4   5   3      252.68      252.32      6.93 o 
   5   5   3       41.21       46.46      4.61 o 
   6   5   3       26.65       27.09      4.70 o 
   7   5   3       37.56       33.94      5.23 o 
   8   5   3       57.63       58.84      6.02 o 
   9   5   3        0.67       -1.78      5.40 o 
  10   5   3       16.74       19.78     11.43 o 
 -12   6   3        0.11        1.84      9.30 o 
 -11   6   3       14.81       14.09      9.22 o 
 -10   6   3        0.60       12.71      8.79 o 
  -9   6   3       76.08       71.51      9.26 o 
  -8   6   3       11.41       12.49      1.47 o 
  -7   6   3       87.19       88.39      7.01 o 
  -6   6   3      588.08      615.33      8.65 o 
  -5   6   3       66.25       74.49      4.66 o 
  -4   6   3        2.39        4.89      1.49 o 
  -3   6   3      561.59      553.27      6.75 o 
  -2   6   3      714.68      727.67      7.83 o 
  -1   6   3      113.45      112.09      2.89 o 
   0   6   3        3.53        4.37      1.76 o 
   1   6   3     1403.63     1430.27     13.97 o 
   2   6   3      111.22      113.07      6.79 o 
   3   6   3      201.09      193.72      3.96 o 
   4   6   3       47.16       50.19      4.48 o 
   5   6   3      166.96      170.82     11.59 o 
   6   6   3       47.51       40.18      5.39 o 
   7   6   3       26.47       26.63      4.25 o 
   8   6   3      112.64       98.65      7.07 o 
   9   6   3        0.13        1.67      6.52 o 
 -12   7   3       17.27       17.55     10.77 o 
 -11   7   3        7.11        9.59      9.29 o 
 -10   7   3       30.49       22.31      7.59 o 
  -9   7   3       25.79       16.50      7.52 o 
  -8   7   3       18.54       24.39      6.65 o 
  -7   7   3      765.62      787.08     10.25 o 
  -6   7   3      581.02      572.07      5.61 o 
  -5   7   3        0.85        0.25      1.47 o 
  -4   7   3       43.59       34.45      2.22 o 
  -3   7   3       61.89       63.25      2.04 o 
  -2   7   3      127.26      125.69      3.17 o 
  -1   7   3       29.56       30.97      2.12 o 
   0   7   3        8.46        5.90      2.09 o 
   1   7   3      239.45      237.20      5.73 o 
   2   7   3       68.20       60.20      6.20 o 
   3   7   3      133.99      134.42      5.51 o 
   4   7   3        1.03        0.82      3.56 o 
   5   7   3        6.85       10.07      4.01 o 
   6   7   3       67.16       70.05      4.83 o 
   7   7   3       14.13        7.95      4.15 o 
   8   7   3       43.24       40.70      9.07 o 
 -12   8   3        3.91       -2.89     11.52 o 
 -11   8   3       68.78       70.60     11.24 o 
 -10   8   3       35.13       48.70      9.34 o 
  -9   8   3        0.01       -2.02      6.96 o 
  -8   8   3       12.95       14.18      4.92 o 
  -7   8   3       97.54       91.53      4.14 o 
  -6   8   3       22.38       27.93      3.23 o 
  -5   8   3        8.07        5.79      2.67 o 
  -4   8   3       44.37       45.91      3.08 o 
  -3   8   3      345.45      329.50      6.00 o 
  -2   8   3        8.45        5.77      2.45 o 
  -1   8   3      145.35      138.96      6.14 o 
   0   8   3      867.20      838.44     12.82 o 
   1   8   3       45.32       44.29      6.09 o 
   2   8   3      237.01      241.99     10.35 o 
   3   8   3       97.48      106.08      5.30 o 
   4   8   3        4.44        4.74      3.64 o 
   5   8   3        6.28        4.18      4.82 o 
   6   8   3       33.07       37.29      6.15 o 
   7   8   3      119.43       99.55      7.92 o 
 -12   9   3        1.21        4.21     11.53 o 
 -11   9   3       12.80       16.56      6.77 o 
 -10   9   3       54.07       47.30      6.95 o 
  -9   9   3        0.29        8.43      5.27 o 
  -8   9   3       38.90       36.70      5.63 o 
  -7   9   3       93.17       72.95      4.10 o 
  -6   9   3       14.38       14.59      3.13 o 
  -5   9   3       64.22       70.60      3.89 o 
  -4   9   3      429.56      415.22      8.28 o 
  -3   9   3        9.08       11.57      3.96 o 
  -2   9   3      105.38       98.13      6.76 o 
  -1   9   3      881.85      833.61     13.35 o 
   0   9   3      430.21      446.24     10.25 o 
   1   9   3      222.47      217.82      7.85 o 
   2   9   3       31.69       32.61      5.15 o 
   3   9   3       80.63       83.90      6.26 o 
   4   9   3        0.15        4.42      5.14 o 
   5   9   3       37.84       42.54      6.17 o 
   6   9   3       16.10       24.29      6.40 o 
 -10  10   3       27.15       34.17      9.32 o 
  -9  10   3        5.29        0.90      9.89 o 
  -8  10   3      183.52      197.51     15.09 o 
  -7  10   3       16.32       25.05      7.65 o 
  -6  10   3      104.10      112.38      5.11 o 
  -5  10   3      101.31      103.57      5.17 o 
  -4  10   3        2.25        3.43      3.76 o 
  -3  10   3       10.58       16.70      4.11 o 
  -2  10   3        9.30       10.93      4.19 o 
  -1  10   3       41.48       40.43      4.94 o 
   0  10   3       38.84       34.07      5.02 o 
   1  10   3       19.59       17.96      4.65 o 
   2  10   3       11.21        6.50      4.95 o 
   3  10   3       22.80       19.97      5.05 o 
   4  10   3      103.61      100.52      7.72 o 
  -9  11   3        0.37       -0.59     10.84 o 
  -8  11   3       10.48        8.06      9.76 o 
  -7  11   3        2.78        3.26      6.33 o 
  -6  11   3       61.14       69.78      5.00 o 
  -5  11   3        0.19        5.32      6.53 o 
  -4  11   3        2.47        2.52      4.05 o 
  -3  11   3        1.94        0.10      4.48 o 
  -2  11   3      134.41      152.42      7.40 o 
  -1  11   3      223.82      218.77      8.65 o 
   0  11   3       18.61       24.78      5.23 o 
   1  11   3       85.68       68.26      6.39 o 
   2  11   3       77.61       74.48      9.34 o 
   3  11   3       18.53       20.62      8.75 o 
  -8  12   3        9.70       15.54      9.65 o 
  -7  12   3        4.29        6.11      6.98 o 
  -6  12   3        4.90        7.74      8.58 o 
  -5  12   3       88.94       96.38      6.60 o 
  -4  12   3      361.12      357.35     10.70 o 
  -3  12   3       87.38       82.56      6.28 o 
  -2  12   3        1.40       -1.28      5.24 o 
  -1  12   3       46.52       49.91      5.74 o 
   0  12   3       12.16        8.56      8.67 o 
   1  12   3        8.32        0.75      8.92 o 
  -5  13   3       21.96       13.56      8.65 o 
  -4  13   3       16.50       19.97      8.91 o 
  -3  13   3       14.80       20.91      8.89 o 
  -2  13   3        5.85        7.49     10.01 o 
   3 -14   4        7.05       10.36     10.17 o 
  -1 -13   4        9.04        2.48     10.65 o 
   0 -13   4       14.19       25.21      9.12 o 
   1 -13   4        0.00       -5.49      8.53 o 
   2 -13   4       23.07       33.62      9.53 o 
   3 -13   4       22.69       33.06      8.72 o 
   4 -13   4       16.61       21.00      5.78 o 
   5 -13   4        0.42        3.14     10.10 o 
   6 -13   4       36.02       29.51      8.99 o 
  -3 -12   4      129.65      141.33     13.24 o 
  -2 -12   4       34.21       22.44      9.07 o 
  -1 -12   4      171.94      171.16     12.82 o 
   0 -12   4       14.53        3.72      8.13 o 
   1 -12   4        3.52        9.27      8.30 o 
   2 -12   4       29.81       26.12      8.94 o 
   3 -12   4      113.92      126.32     11.11 o 
   4 -12   4        0.72       -1.49      8.35 o 
   5 -12   4      279.77      339.01     10.71 o 
   6 -12   4        5.72        5.73      8.24 o 
   7 -12   4       20.23       17.57      6.72 o 
   8 -12   4       15.58       26.93      7.89 o 
  -4 -11   4       29.90       29.42      9.50 o 
  -3 -11   4        0.74        9.95      8.41 o 
  -2 -11   4        0.53        5.76      8.01 o 
  -1 -11   4       64.82       73.88      8.99 o 
   0 -11   4       69.41       50.53      9.43 o 
   1 -11   4       83.60       67.18      8.81 o 
   2 -11   4       33.51       45.47      8.49 o 
   3 -11   4       91.97       92.13     10.43 o 
   4 -11   4       83.91      103.98     10.24 o 
   5 -11   4        2.14        8.69      4.44 o 
   6 -11   4        0.00       -2.46      5.61 o 
   7 -11   4        0.00        2.07      7.72 o 
   8 -11   4        8.63       13.51      9.84 o 
   9 -11   4        2.17        8.19      9.78 o 
  -6 -10   4       12.37       15.94     10.05 o 
  -5 -10   4        3.73        4.80      8.45 o 
  -4 -10   4        0.19       -0.16      6.83 o 
  -3 -10   4        0.05        5.76      7.57 o 
  -2 -10   4       58.40       47.75      8.21 o 
  -1 -10   4        9.07        7.42      7.55 o 
   0 -10   4       28.47       33.27      8.29 o 
   1 -10   4      266.73      226.58     13.00 o 
   2 -10   4        0.46        2.53      6.94 o 
   3 -10   4        0.93       -2.24      6.82 o 
   4 -10   4        7.14        4.46      6.91 o 
   5 -10   4        9.45        8.85      5.62 o 
   6 -10   4      142.75      162.81     12.34 o 
   7 -10   4        3.54        7.68      7.97 o 
   8 -10   4       75.05       73.59     11.83 o 
   9 -10   4      135.87      116.53     12.64 o 
  10 -10   4        0.01        7.66     10.88 o 
  -7  -9   4        0.43        3.37      9.56 o 
  -6  -9   4       55.62       69.88     10.71 o 
  -5  -9   4       11.73       13.93      7.46 o 
  -4  -9   4      144.84      160.64     11.60 o 
  -3  -9   4      141.81      145.09     11.01 o 
  -2  -9   4       37.13       37.93      8.18 o 
  -1  -9   4      215.83      219.02     11.49 o 
   0  -9   4      466.91      428.79     15.07 o 
   1  -9   4       96.98       97.10      8.65 o 
   2  -9   4      158.66      174.97     11.12 o 
   3  -9   4      165.73      149.69     10.80 o 
   4  -9   4        0.14        2.22      4.28 o 
   5  -9   4        0.39        1.37      2.78 o 
   6  -9   4       21.32       22.39      3.55 o 
   7  -9   4       60.23       63.24      5.53 o 
   8  -9   4       52.11       50.12      5.74 o 
   9  -9   4       38.43       42.75      6.29 o 
  10  -9   4       29.62       34.87      6.62 o 
  11  -9   4      113.70      113.07      8.91 o 
  -8  -8   4       35.92       29.41     10.84 o 
  -7  -8   4       68.54       85.97     10.72 o 
  -6  -8   4       43.47       36.26      9.43 o 
  -5  -8   4      160.68      180.85     12.32 o 
  -4  -8   4        2.86        6.32      6.39 o 
  -3  -8   4       14.60       12.67      6.30 o 
  -2  -8   4        7.49       12.88      6.36 o 
  -1  -8   4        1.52        2.48      5.45 o 
   0  -8   4       22.81       21.50      4.31 o 
   1  -8   4        1.17        4.15      6.17 o 
   2  -8   4        2.91        2.74      2.68 o 
   3  -8   4        1.96        5.54      4.65 o 
   4  -8   4       18.91       16.22      2.44 o 
   5  -8   4       18.24       20.22      3.21 o 
   6  -8   4        4.30        4.70      2.22 o 
   7  -8   4       17.25       17.32      4.60 o 
   8  -8   4       46.74       52.94      5.88 o 
   9  -8   4        9.62        9.98      6.63 o 
  10  -8   4        0.01       -1.34      7.47 o 
  11  -8   4       15.71       18.73      9.31 o 
  12  -8   4        0.25        4.50     10.87 o 
  -9  -7   4       11.94        6.82      9.59 o 
  -8  -7   4       32.19       13.61      9.12 o 
  -7  -7   4        0.14        3.34      4.74 o 
  -6  -7   4       83.98       87.96      5.97 o 
  -5  -7   4       25.03       28.26      9.32 o 
  -4  -7   4       13.46       14.88      3.34 o 
  -3  -7   4      283.99      268.75      5.92 o 
  -2  -7   4        0.69        2.16      2.70 o 
  -1  -7   4       76.95       63.97      6.58 o 
   0  -7   4      626.18      593.82      8.57 o 
   1  -7   4        6.30        6.94      2.47 o 
   2  -7   4      141.08      129.49      4.00 o 
   3  -7   4      162.04      157.50     11.86 o 
   4  -7   4      116.28      121.69      4.33 o 
   5  -7   4      146.16      127.72      3.66 o 
   6  -7   4      144.95      129.64      3.57 o 
   7  -7   4      645.11      625.45     16.04 o 
   8  -7   4       19.82       12.68      6.24 o 
   9  -7   4        2.45        4.29      6.99 o 
  10  -7   4        5.05        5.62      7.08 o 
  11  -7   4      138.10      130.74     12.59 o 
  12  -7   4        2.47       -3.66      9.92 o 
  -9  -6   4       28.81       31.25      6.82 o 
  -8  -6   4        3.72        6.60      5.22 o 
  -7  -6   4        0.55       -0.26      4.40 o 
  -6  -6   4        0.19        0.04      3.88 o 
  -5  -6   4      457.15      406.02      9.06 o 
  -4  -6   4      134.18      135.50      5.26 o 
  -3  -6   4      134.59      116.34      4.37 o 
  -2  -6   4        4.58        5.95      1.68 o 
  -1  -6   4      430.75      493.95     12.73 o 
   0  -6   4        0.83        0.25      1.64 o 
   1  -6   4      523.70      597.80      8.71 o 
   2  -6   4      839.43      762.79     14.00 o 
   3  -6   4        1.46        1.20      1.74 o 
   4  -6   4      158.95      171.60      3.75 o 
   5  -6   4        4.69        3.68      1.53 o 
   6  -6   4      430.47      397.86      3.11 o 
   7  -6   4       14.47       14.56      6.36 o 
   8  -6   4      321.02      308.64     13.47 o 
   9  -6   4        1.85        2.85      6.85 o 
  10  -6   4        8.62        3.54      7.51 o 
  11  -6   4       83.17       63.37     11.13 o 
  12  -6   4       74.96       84.11     11.80 o 
 -11  -5   4        0.49        3.48     12.00 o 
 -10  -5   4      121.86      139.20     12.18 o 
  -9  -5   4       17.84       16.18      5.92 o 
  -8  -5   4        0.04       -1.96      4.87 o 
  -7  -5   4       12.12       16.26      4.70 o 
  -6  -5   4      331.73      339.48      8.94 o 
  -5  -5   4      173.85      173.57      6.40 o 
  -4  -5   4       31.52       28.65      3.54 o 
  -3  -5   4       39.39       44.59      3.10 o 
  -2  -5   4      104.85      118.06      8.23 o 
  -1  -5   4        0.08        1.95      0.87 o 
   0  -5   4     1143.79     1216.30     13.66 o 
   1  -5   4        1.22        4.48      1.79 o 
   2  -5   4      595.64      667.66      6.39 o 
   3  -5   4     1402.98     1360.63     25.73 o 
   4  -5   4      279.87      321.60      5.02 o 
   5  -5   4      381.13      388.07     10.81 o 
   6  -5   4       29.98       25.82      1.39 o 
   7  -5   4        6.20        9.09      1.83 o 
   8  -5   4      513.88      497.60     16.23 o 
   9  -5   4      259.52      268.51     14.24 o 
  10  -5   4      300.00      321.21     16.55 o 
  11  -5   4      199.31      220.15     15.56 o 
  12  -5   4        0.92       -1.30      9.53 o 
 -11  -4   4        7.76        4.18      9.77 o 
 -10  -4   4       11.82       14.54      7.87 o 
  -9  -4   4       61.28       67.57      6.97 o 
  -8  -4   4        4.67        2.52      4.82 o 
  -7  -4   4        3.88       10.46      4.53 o 
  -6  -4   4      633.55      593.65     11.54 o 
  -5  -4   4      387.11      415.28      8.62 o 
  -4  -4   4      157.60      157.71      5.23 o 
  -3  -4   4       55.07       60.21      4.46 o 
  -2  -4   4      258.37      235.00      5.69 o 
  -1  -4   4     3741.20     3660.02     22.31 o 
   0  -4   4        0.11        5.20      1.37 o 
   1  -4   4      255.56      258.20      3.41 o 
   2  -4   4     1520.09     1504.50      6.60 o 
   3  -4   4        5.65        4.17      1.46 o 
   4  -4   4       12.07       14.75      1.39 o 
   5  -4   4       17.02       13.18      1.56 o 
   6  -4   4      144.89      143.91     11.17 o 
   7  -4   4      427.70      400.96     13.83 o 
   8  -4   4        2.46        6.34      6.93 o 
   9  -4   4      344.12      326.12     14.96 o 
  10  -4   4       57.02       51.89     10.80 o 
  11  -4   4        6.64        6.39      8.93 o 
  12  -4   4       19.26       34.09      9.65 o 
 -11  -3   4       32.61       36.49      9.33 o 
 -10  -3   4       72.07       91.31     10.38 o 
  -9  -3   4       18.89       19.60      7.82 o 
  -8  -3   4        0.83        1.33      4.93 o 
  -7  -3   4      195.33      188.07      7.86 o 
  -6  -3   4      696.74      651.81      6.36 o 
  -5  -3   4       44.73       40.43      1.76 o 
  -4  -3   4      980.46     1003.19     15.36 o 
  -3  -3   4       28.80       28.33      2.09 o 
  -2  -3   4     4134.30     4179.64     16.21 o 
  -1  -3   4     3470.50     3577.34     23.67 o 
   0  -3   4     3731.02     3600.23     30.49 o 
   1  -3   4       97.10       79.43      2.96 o 
   2  -3   4      222.86      250.27      2.85 o 
   3  -3   4       63.97       63.23      1.50 o 
   4  -3   4      196.05      197.63      3.99 o 
   5  -3   4      556.88      559.30     12.95 o 
   6  -3   4       20.39       23.25      3.75 o 
   7  -3   4      571.92      539.32     21.13 o 
   8  -3   4        0.20       -1.65      6.70 o 
   9  -3   4        0.20        2.26      7.29 o 
  10  -3   4       45.75       48.55     10.00 o 
  11  -3   4        0.03        7.17      9.19 o 
  12  -3   4        0.06        5.29      9.62 o 
 -12  -2   4        1.67        5.41     10.53 o 
 -11  -2   4        0.82        2.34      9.37 o 
 -10  -2   4       22.97       13.59      8.60 o 
  -9  -2   4       22.49       27.34      7.39 o 
  -8  -2   4       16.04       14.97      7.35 o 
  -7  -2   4        4.07        1.74      2.41 o 
  -6  -2   4      224.37      222.35      4.70 o 
  -5  -2   4     2133.64     2137.31     14.59 o 
  -4  -2   4      262.53      229.73      3.85 o 
  -3  -2   4        7.02       15.03      1.84 o 
  -2  -2   4      198.74      189.89      4.46 o 
  -1  -2   4      563.47      622.53      5.67 o 
   0  -2   4      347.20      361.76      7.41 o 
   1  -2   4       10.87        6.95      1.71 o 
   2  -2   4      379.32      405.85      2.98 o 
   3  -2   4     1324.04     1292.97      6.52 o 
   4  -2   4      216.66      194.75      6.84 o 
   5  -2   4       53.72       46.29      5.36 o 
   6  -2   4       39.10       41.54      4.42 o 
   7  -2   4       93.12       86.32      5.59 o 
   8  -2   4      266.40      270.97     12.91 o 
   9  -2   4      113.33      127.85     10.82 o 
  10  -2   4       66.38       76.53     11.12 o 
  11  -2   4       25.17       22.58     10.39 o 
  12  -2   4       28.54       25.23     10.29 o 
 -12  -1   4        0.78        1.23     11.08 o 
 -11  -1   4        0.18        2.74      9.20 o 
 -10  -1   4       65.74       67.86     10.30 o 
  -9  -1   4       26.77       23.81      7.97 o 
  -8  -1   4      369.89      365.36     14.04 o 
  -7  -1   4       68.70       56.90      7.62 o 
  -6  -1   4      527.28      501.50     10.36 o 
  -5  -1   4      534.56      613.22      7.19 o 
  -4  -1   4      360.32      387.42      5.19 o 
  -3  -1   4       93.11      104.58      3.39 o 
  -2  -1   4      313.55      296.44      6.73 o 
  -1  -1   4      132.06      125.58      2.76 o 
   1  -1   4     2000.10     2147.42     29.23 o 
   2  -1   4      987.47     1014.10     12.04 o 
   3  -1   4      682.36      640.88      8.23 o 
   4  -1   4        0.01        2.65      1.10 o 
   5  -1   4      274.92      298.82      6.31 o 
   6  -1   4       30.90       36.66      2.04 o 
   7  -1   4       18.43       17.52      1.69 o 
   8  -1   4       11.43       21.62      3.90 o 
   9  -1   4        2.80        2.24      7.28 o 
  10  -1   4       33.55       37.83      9.88 o 
  11  -1   4       50.02       55.82     11.50 o 
 -12   0   4       18.62       20.78     10.02 o 
 -11   0   4      300.58      323.69     16.81 o 
 -10   0   4       40.45       53.82     10.06 o 
  -9   0   4      100.14      108.09      9.91 o 
  -8   0   4       82.30       65.17      8.11 o 
  -7   0   4      156.67      182.44      5.54 o 
  -6   0   4       14.55        9.54      2.47 o 
  -5   0   4      184.82      171.40     13.76 o 
  -4   0   4     2310.45     2416.11     18.99 o 
  -3   0   4       34.58       20.10      1.84 o 
  -2   0   4       58.69       76.92      2.12 o 
  -1   0   4     3183.86     3192.38     12.76 o 
   1   0   4     7468.17     6720.86     93.95 o 
   2   0   4      675.49      706.85      8.25 o 
   3   0   4     2757.20     2936.84     13.33 o 
   4   0   4      734.68      764.15      7.62 o 
   5   0   4        0.36        0.42      1.41 o 
   6   0   4       19.21       15.12      2.09 o 
   7   0   4      449.53      440.87      6.44 o 
   8   0   4        1.30       -0.47      2.29 o 
   9   0   4        9.93       16.00      7.22 o 
  10   0   4      262.02      267.12     16.00 o 
  11   0   4       63.17       62.39     10.45 o 
 -12   1   4       33.56       25.17     11.12 o 
 -11   1   4       49.75       59.42     10.12 o 
 -10   1   4      197.61      224.50     14.46 o 
  -9   1   4       28.50       18.60      7.67 o 
  -8   1   4      112.26       89.04      4.15 o 
  -7   1   4      201.67      203.36      5.39 o 
  -6   1   4       12.99       14.90      2.46 o 
  -5   1   4        7.49        6.03      1.59 o 
  -4   1   4      242.79      281.05      3.83 o 
  -3   1   4     1833.64     1898.66      8.88 o 
  -2   1   4     1642.63     1622.63     22.56 o 
  -1   1   4    11164.54    10400.65     59.73 o 
   0   1   4        2.42        0.41      1.02 o 
   1   1   4      451.47      512.28     22.33 o 
   2   1   4      797.21      835.19      7.05 o 
   3   1   4       42.27       53.24      2.09 o 
   4   1   4     2718.38     2887.73     15.58 o 
   5   1   4        0.59        3.25      1.94 o 
   6   1   4      217.86      228.63      4.85 o 
   7   1   4      145.69      128.15      4.20 o 
   8   1   4       11.81       14.81      3.29 o 
   9   1   4       29.70       30.10      9.09 o 
  10   1   4       35.58       46.66     10.03 o 
  11   1   4      317.57      317.74     17.92 o 
 -12   2   4      157.69      176.33     15.22 o 
 -11   2   4        0.31       -0.73      8.23 o 
 -10   2   4       28.92       23.48      7.70 o 
  -9   2   4       98.69       72.78      9.57 o 
  -8   2   4      120.89      115.01      4.10 o 
  -7   2   4       74.89       66.26      4.49 o 
  -6   2   4      174.07      164.02      3.57 o 
  -5   2   4      244.68      268.53      4.26 o 
  -4   2   4      347.83      334.58      3.65 o 
  -3   2   4       13.77       25.77      1.67 o 
  -2   2   4      921.03     1020.99     16.92 o 
  -1   2   4       19.74       32.01      1.85 o 
   0   2   4        0.70        1.91      0.76 o 
   1   2   4       16.33       19.15      1.27 o 
   2   2   4        2.18        2.19      1.40 o 
   3   2   4       94.21       71.45      2.08 o 
   4   2   4     2918.51     3072.68     16.47 o 
   5   2   4       36.81       47.20      2.78 o 
   6   2   4      382.18      396.81      6.80 o 
   7   2   4        3.46        6.15      3.60 o 
   8   2   4      122.97      116.68      5.85 o 
   9   2   4       97.31       91.15     11.19 o 
  10   2   4        7.21       -1.48      9.23 o 
  11   2   4        5.51        6.19     10.23 o 
 -12   3   4       31.65       35.29     11.22 o 
 -11   3   4        7.93        4.65      6.95 o 
 -10   3   4       20.86       14.04      8.00 o 
  -9   3   4       35.57       40.28      7.67 o 
  -8   3   4        4.16        9.35      5.36 o 
  -7   3   4      192.59      198.64      3.55 o 
  -6   3   4      736.86      783.92      8.78 o 
  -5   3   4      319.07      344.48      4.90 o 
  -4   3   4     1883.92     2023.62     14.50 o 
  -3   3   4     1792.71     1940.12     12.31 o 
  -2   3   4     1139.91     1116.01      7.24 o 
  -1   3   4     3387.24     3438.87     11.66 o 
   0   3   4     2710.61     2856.27      8.98 o 
   1   3   4       29.12       27.41      1.65 o 
   2   3   4      159.27      158.53      3.27 o 
   3   3   4      121.40      141.68      2.81 o 
   4   3   4     2022.37     2064.75     14.18 o 
   5   3   4      355.25      376.18      5.73 o 
   6   3   4     1041.20     1047.66      9.89 o 
   7   3   4       12.92       18.47      4.46 o 
   8   3   4      144.08      140.30      6.69 o 
   9   3   4        9.74        7.95      7.27 o 
  10   3   4       52.66       63.87      9.52 o 
 -12   4   4       98.41      112.20     12.96 o 
 -11   4   4       98.91       92.83     12.12 o 
 -10   4   4       32.13       16.29      7.81 o 
  -9   4   4       62.53       59.83      8.78 o 
  -8   4   4        2.90        0.54      1.75 o 
  -7   4   4      133.93      132.67      3.11 o 
  -6   4   4      322.05      304.87      4.49 o 
  -5   4   4      773.04      752.64      5.82 o 
  -4   4   4       72.15       95.45      2.64 o 
  -3   4   4       18.32       16.60      1.97 o 
  -2   4   4    10183.92    10397.23     28.33 o 
  -1   4   4     2819.24     3051.86     13.11 o 
   0   4   4      535.76      597.49      6.36 o 
   1   4   4        0.20       -0.17      1.43 o 
   2   4   4       18.10       16.00      2.00 o 
   3   4   4        0.11        1.48      1.64 o 
   4   4   4      127.13      131.56      3.75 o 
   5   4   4        0.16        1.64      1.57 o 
   6   4   4        1.07        5.25      3.97 o 
   7   4   4       57.57       62.56      5.65 o 
   8   4   4       54.70       51.48      5.50 o 
   9   4   4        1.25       -3.21      7.92 o 
  10   4   4        6.92        8.16      9.97 o 
 -12   5   4        5.08        8.39     10.23 o 
 -11   5   4       37.70       34.23      9.31 o 
 -10   5   4      270.41      282.01     14.85 o 
  -9   5   4      137.46      154.98     12.00 o 
  -8   5   4        7.82       11.44      2.31 o 
  -7   5   4      119.19      119.21      3.26 o 
  -6   5   4      710.01      736.32      6.90 o 
  -5   5   4      560.94      538.41     11.93 o 
  -4   5   4        9.49       12.11      2.01 o 
  -3   5   4      238.88      237.92      3.65 o 
  -2   5   4       80.59       75.97      2.13 o 
  -1   5   4      158.23      168.90      3.71 o 
   0   5   4      113.74      117.87      2.92 o 
   1   5   4      233.08      281.32      5.99 o 
   2   5   4        1.30        1.23      2.73 o 
   3   5   4      135.02      140.86      3.36 o 
   4   5   4      135.35      132.28      3.38 o 
   5   5   4       16.34       19.23      3.38 o 
   6   5   4        7.76       10.46      3.53 o 
   7   5   4        1.02       -0.92      4.56 o 
   8   5   4        3.32       -1.12      4.74 o 
   9   5   4       11.73       13.45      9.18 o 
  10   5   4       39.24       49.45     10.79 o 
 -12   6   4        4.26        9.81     10.43 o 
 -11   6   4        4.08        9.39      8.92 o 
 -10   6   4        2.19       -1.95      8.58 o 
  -9   6   4      313.27      299.30     14.66 o 
  -8   6   4       11.46       18.59      2.24 o 
  -7   6   4        2.57        3.88      2.59 o 
  -6   6   4      202.63      190.07      5.53 o 
  -5   6   4      278.34      292.82      5.65 o 
  -4   6   4        3.64        1.77      2.09 o 
  -3   6   4      138.94      143.66      2.57 o 
  -2   6   4       15.15       21.21      1.57 o 
  -1   6   4        0.00        0.31      1.61 o 
   0   6   4      296.97      299.26      5.43 o 
   1   6   4        3.58        5.99      2.46 o 
   2   6   4       14.11       20.43      2.90 o 
   3   6   4       57.82       56.43      2.55 o 
   4   6   4       80.78       94.00      4.67 o 
   5   6   4       24.42       25.78      3.73 o 
   6   6   4      344.22      334.91      8.01 o 
   7   6   4       47.79       40.03      7.86 o 
   8   6   4        0.81        3.95      5.58 o 
   9   6   4        2.24        6.79      9.89 o 
 -12   7   4       15.39       23.99      9.20 o 
 -11   7   4       29.08       35.13      8.82 o 
 -10   7   4        0.21       -1.55      7.57 o 
  -9   7   4        9.55        4.08      6.67 o 
  -8   7   4        1.02        1.32      2.48 o 
  -7   7   4       37.59       33.55      3.51 o 
  -6   7   4        5.24        5.19      2.60 o 
  -5   7   4      167.25      176.66      3.65 o 
  -4   7   4       67.47       53.36      2.54 o 
  -3   7   4       67.13       41.89      2.22 o 
  -2   7   4      175.89      194.36      4.30 o 
  -1   7   4        9.30        9.19      1.96 o 
   0   7   4       95.99      100.69      3.21 o 
   1   7   4      152.46      138.08      4.79 o 
   2   7   4      251.99      244.71      9.68 o 
   3   7   4       28.54       28.80      4.43 o 
   4   7   4       18.54       16.34      3.50 o 
   5   7   4      314.69      302.92      7.57 o 
   6   7   4        8.87        7.48      3.77 o 
   7   7   4       77.54       77.35      6.68 o 
   8   7   4       49.50       35.45      9.35 o 
 -12   8   4       48.64       45.93     11.09 o 
 -11   8   4       16.81       18.72      9.17 o 
 -10   8   4       39.03       51.30      9.53 o 
  -9   8   4        0.46        4.88      7.12 o 
  -8   8   4      244.86      248.85      9.36 o 
  -7   8   4       20.01       19.76      3.08 o 
  -6   8   4      121.21      112.39      4.60 o 
  -5   8   4       12.77       13.50      2.03 o 
  -4   8   4       56.75       48.54      2.79 o 
  -3   8   4      220.04      185.25      4.95 o 
  -2   8   4        2.48        3.69      2.73 o 
  -1   8   4      789.89      800.48     11.65 o 
   0   8   4       36.54       36.95      4.27 o 
   1   8   4        0.01        1.01      4.01 o 
   2   8   4      152.24      156.24     13.51 o 
   3   8   4        3.86        4.42      3.12 o 
   4   8   4        2.40        2.25      3.31 o 
   5   8   4        7.35        6.81      3.52 o 
   6   8   4       16.41       12.83      5.53 o 
   7   8   4        5.10        0.59      9.38 o 
 -12   9   4       16.74       16.28     11.39 o 
 -11   9   4        5.32        0.80      7.14 o 
 -10   9   4       15.88       12.64      5.76 o 
  -9   9   4      112.62      125.36      8.09 o 
  -8   9   4       33.19       32.18      5.63 o 
  -7   9   4        0.42        3.59      2.85 o 
  -6   9   4        9.92        5.87      2.89 o 
  -5   9   4      149.29      145.14      5.97 o 
  -4   9   4       57.31       44.38      3.97 o 
  -3   9   4       36.85       31.06      4.34 o 
  -2   9   4        0.92       -0.35      3.66 o 
  -1   9   4      330.76      343.83     22.13 o 
   0   9   4      215.40      213.90      7.57 o 
   1   9   4      233.36      233.53     12.65 o 
   2   9   4        0.07       -0.01      4.33 o 
   3   9   4       76.61       86.03      6.37 o 
   4   9   4       62.21       67.58      6.50 o 
   5   9   4      138.76      139.35      8.11 o 
   6   9   4       53.36       50.88      8.97 o 
 -10  10   4       68.08       56.44     12.44 o 
  -9  10   4       18.30       14.96      9.31 o 
  -8  10   4      151.23      139.72     12.84 o 
  -7  10   4      169.51      186.14      7.46 o 
  -6  10   4      134.44      140.78      5.70 o 
  -5  10   4       55.38       65.67      4.53 o 
  -4  10   4       41.25       35.37      4.54 o 
  -3  10   4        1.07        2.44      3.83 o 
  -2  10   4        7.57        7.69      3.89 o 
  -1  10   4       18.02       18.13      4.18 o 
   0  10   4       63.90       62.89      5.63 o 
   1  10   4      231.61      245.94     16.23 o 
   2  10   4       20.95       17.70      5.34 o 
   3  10   4       95.99       99.81      7.58 o 
   4  10   4      139.10      189.46     14.50 o 
  -9  11   4       52.16       48.46     10.79 o 
  -8  11   4        0.33        0.20      9.33 o 
  -7  11   4       31.57       39.21      6.28 o 
  -6  11   4       48.08       68.30      4.86 o 
  -5  11   4        1.28        2.38      4.13 o 
  -4  11   4      233.94      234.45      8.56 o 
  -3  11   4      126.09      147.61      7.11 o 
  -2  11   4       27.86       25.85      5.07 o 
  -1  11   4       12.86       21.89      5.13 o 
   0  11   4      100.51       91.26     14.78 o 
   1  11   4        0.82        6.19      8.67 o 
   2  11   4        1.82        8.45      9.27 o 
  -8  12   4      144.17      150.49     12.37 o 
  -7  12   4       10.94       18.07      6.90 o 
  -6  12   4        2.91        2.54      5.23 o 
  -5  12   4        3.83        2.40      5.26 o 
  -4  12   4       23.19       30.34     10.25 o 
  -3  12   4        0.93        1.61      7.76 o 
  -2  12   4       24.60       34.00      7.60 o 
  -1  12   4        6.61        3.17      8.67 o 
   0  12   4       42.53       45.63      9.22 o 
  -5  13   4        8.66        5.29      9.25 o 
  -4  13   4        4.22        1.79      8.59 o 
  -3  13   4        0.64        2.94      8.26 o 
   0 -13   5        4.50        5.38      8.35 o 
   1 -13   5        0.18        2.54      9.57 o 
   2 -13   5       13.95       11.40      8.06 o 
   3 -13   5        9.03        8.56      9.40 o 
   4 -13   5       38.53       39.77     10.01 o 
   5 -13   5       21.87       11.29      8.49 o 
   6 -13   5        3.30        3.11     10.23 o 
  -3 -12   5       39.66       44.20     10.21 o 
  -2 -12   5       13.53       12.30      9.42 o 
  -1 -12   5       27.72       34.38      9.33 o 
   0 -12   5        0.32        2.33      7.84 o 
   1 -12   5        3.96        2.34      7.13 o 
   2 -12   5        3.79        0.31      7.45 o 
   3 -12   5        4.50        3.94      8.90 o 
   4 -12   5        0.97        4.12      8.29 o 
   5 -12   5        0.14        3.33      9.33 o 
   6 -12   5        6.29       10.72      7.83 o 
   7 -12   5       14.90       17.68      6.30 o 
   8 -12   5        0.06        0.11      9.93 o 
  -4 -11   5       41.07       40.15     10.02 o 
  -3 -11   5       14.50       15.18      8.71 o 
  -2 -11   5        0.53       -1.69      7.91 o 
  -1 -11   5       60.13       60.06      9.05 o 
   0 -11   5      195.54      191.99     13.04 o 
   1 -11   5      160.91      188.70     13.01 o 
   2 -11   5       31.06       36.31      8.11 o 
   3 -11   5      142.14      156.35     12.50 o 
   4 -11   5       22.07       34.16      8.69 o 
   5 -11   5        2.76        3.63      8.55 o 
   6 -11   5      107.68      100.72      7.99 o 
   7 -11   5       78.78       77.26     11.82 o 
   8 -11   5       20.57       25.03      8.85 o 
   9 -11   5       38.25       39.79     12.00 o 
  -6 -10   5       48.00       58.35     10.30 o 
  -5 -10   5       19.67       28.23     10.21 o 
  -4 -10   5      104.49      114.00     11.48 o 
  -3 -10   5       75.06       67.40      9.82 o 
  -2 -10   5      192.72      179.79     11.80 o 
  -1 -10   5        0.09       -1.27      7.30 o 
   0 -10   5        2.58        5.62      6.80 o 
   1 -10   5        9.46        8.34      6.45 o 
   2 -10   5       55.61       53.14      8.80 o 
   3 -10   5       27.48       23.47      6.53 o 
   4 -10   5        0.03        0.43      6.54 o 
   5 -10   5       16.82       24.63      5.52 o 
   6 -10   5      294.08      279.99     15.81 o 
   7 -10   5       58.05       48.62     10.36 o 
   8 -10   5       23.80       28.62      8.41 o 
   9 -10   5       21.86       12.45      9.49 o 
  10 -10   5        0.85        7.85     10.29 o 
  -7  -9   5        6.63       10.68      9.08 o 
  -6  -9   5        3.28        2.36      9.07 o 
  -5  -9   5        0.95        3.29      7.91 o 
  -4  -9   5        1.85       -1.72      7.90 o 
  -3  -9   5       36.25       40.86      8.22 o 
  -2  -9   5        1.30        2.70      6.91 o 
  -1  -9   5      121.33       94.70      9.15 o 
   0  -9   5       27.94       29.91      7.20 o 
   1  -9   5      912.79      916.15     21.44 o 
   2  -9   5       34.19       35.35      8.05 o 
   3  -9   5        3.60        3.48      7.97 o 
   4  -9   5      460.29      420.97     12.68 o 
   5  -9   5       72.44       75.56      8.84 o 
   6  -9   5        1.93        1.61      2.47 o 
   7  -9   5       93.11       99.65      8.10 o 
   8  -9   5      166.04      179.85      8.41 o 
   9  -9   5       36.44       37.82      5.78 o 
  10  -9   5        7.92        3.09      5.89 o 
  11  -9   5       57.85       76.37     12.26 o 
  -8  -8   5       33.30       38.64     10.28 o 
  -7  -8   5      646.50      666.57     22.01 o 
  -6  -8   5      100.86      109.29     11.34 o 
  -5  -8   5       20.91       19.36      8.59 o 
  -4  -8   5      127.62      139.17     10.32 o 
  -3  -8   5       11.92        3.58      5.42 o 
  -2  -8   5        5.24        7.62      6.38 o 
  -1  -8   5       56.65       49.54      6.57 o 
   0  -8   5       50.77       39.02      6.22 o 
   1  -8   5      225.85      212.25     10.71 o 
   2  -8   5      379.61      397.39      7.35 o 
   3  -8   5       54.85       41.35      7.84 o 
   4  -8   5      308.97      295.62      6.05 o 
   5  -8   5        8.32        9.98      3.29 o 
   6  -8   5       86.27       86.76      3.53 o 
   7  -8   5        0.62       -0.60      4.28 o 
   8  -8   5       20.25       29.30      5.10 o 
   9  -8   5       25.99       24.22      7.23 o 
  10  -8   5       33.96       29.36      8.30 o 
  11  -8   5        0.33        6.21      9.79 o 
  12  -8   5        0.53       -2.56     11.26 o 
  -8  -7   5      162.80      174.42     14.26 o 
  -7  -7   5       18.26       32.27      8.70 o 
  -6  -7   5       80.10       79.31      5.76 o 
  -5  -7   5       22.81       17.00      4.02 o 
  -4  -7   5       64.52       66.01      4.23 o 
  -3  -7   5       37.02       37.96      2.96 o 
  -2  -7   5       42.83       37.30      1.60 o 
  -1  -7   5        0.24        1.97      4.22 o 
   0  -7   5       58.98       60.41      3.58 o 
   1  -7   5       28.86       23.92      3.51 o 
   2  -7   5       63.57       54.26      5.96 o 
   3  -7   5       21.94       21.69      0.97 o 
   4  -7   5       53.40       51.30      3.39 o 
   5  -7   5       37.60       34.40      2.41 o 
   6  -7   5        6.52        7.19      1.92 o 
   7  -7   5        6.49        2.60      5.88 o 
   8  -7   5      100.37      102.22      8.92 o 
   9  -7   5      128.35      125.63     10.39 o 
  10  -7   5       10.89       13.20      8.17 o 
  11  -7   5        0.21        0.58      9.01 o 
  12  -7   5      162.06      155.10     14.00 o 
  -9  -6   5       42.80       51.63      6.73 o 
  -8  -6   5       18.33       16.45      5.39 o 
  -7  -6   5       94.51       98.69      6.11 o 
  -6  -6   5       22.20       17.94      4.36 o 
  -5  -6   5       61.98       59.21      4.73 o 
  -4  -6   5      139.52      122.05      5.24 o 
  -3  -6   5       18.72       26.61      3.73 o 
  -2  -6   5      250.09      252.01      5.62 o 
  -1  -6   5      149.40      156.80      4.45 o 
   0  -6   5        2.15        1.21      1.64 o 
   1  -6   5      413.10      423.92     16.72 o 
   2  -6   5      121.47      106.24      3.12 o 
   3  -6   5      314.29      290.03      6.71 o 
   4  -6   5       61.60       49.21      2.28 o 
   5  -6   5       12.35        8.72      1.61 o 
   6  -6   5      356.15      322.07      4.93 o 
   7  -6   5      726.67      683.99     17.31 o 
   8  -6   5      112.37      116.64      9.75 o 
   9  -6   5      162.78      145.83     11.25 o 
  10  -6   5        2.96        1.37      8.74 o 
  11  -6   5      405.59      453.33     20.12 o 
  12  -6   5      106.60      118.85     12.53 o 
 -11  -5   5       13.51        6.16     11.70 o 
 -10  -5   5        0.18       -5.45      9.24 o 
  -9  -5   5       11.34       13.22      5.63 o 
  -8  -5   5        1.50        2.30      5.01 o 
  -7  -5   5       11.62       13.79      4.75 o 
  -6  -5   5      248.20      263.43     15.94 o 
  -5  -5   5      125.37      112.55      5.60 o 
  -4  -5   5       81.05       89.82      4.61 o 
  -3  -5   5       15.29       19.14      2.67 o 
  -2  -5   5      167.40      163.16      4.30 o 
  -1  -5   5       13.79       12.43      1.26 o 
   0  -5   5       71.74       79.61      2.71 o 
   1  -5   5      762.20      863.12     17.07 o 
   2  -5   5      119.20      121.98      2.50 o 
   3  -5   5       30.16       36.19      2.06 o 
   4  -5   5      410.47      397.35      5.01 o 
   5  -5   5      582.65      589.38      5.86 o 
   6  -5   5       37.36       36.36      1.90 o 
   7  -5   5     1013.14      992.94     20.50 o 
   8  -5   5       17.86       19.88      7.14 o 
   9  -5   5       86.59       80.64     10.55 o 
  10  -5   5       30.41       30.38      8.82 o 
  11  -5   5      117.10      146.80     13.80 o 
  12  -5   5       23.61       26.13     10.94 o 
 -11  -4   5        0.78        0.47     10.51 o 
 -10  -4   5       39.44       37.37      8.76 o 
  -9  -4   5        8.75        4.81      5.58 o 
  -8  -4   5        0.01        0.10      4.79 o 
  -7  -4   5        5.30        2.93      4.51 o 
  -6  -4   5      412.13      425.94      9.61 o 
  -5  -4   5       18.72       20.75      7.20 o 
  -4  -4   5        4.35        3.66      2.71 o 
  -3  -4   5        1.74        6.23      0.94 o 
  -2  -4   5      480.61      469.20      5.82 o 
  -1  -4   5     3663.02     3879.96     17.32 o 
   0  -4   5       91.27       84.13      1.71 o 
   1  -4   5     1489.42     1591.30     10.70 o 
   2  -4   5     3046.18     3095.57     18.75 o 
   3  -4   5     1070.07     1204.98     10.29 o 
   4  -4   5      119.06      141.69      2.38 o 
   5  -4   5       13.53       10.70      1.78 o 
   6  -4   5      481.10      444.88     16.71 o 
   7  -4   5      341.47      323.93      9.25 o 
   8  -4   5       86.63       82.60      9.61 o 
   9  -4   5       87.43      108.21     11.10 o 
  10  -4   5       22.52       24.03      9.74 o 
  11  -4   5      174.83      163.96     13.68 o 
  12  -4   5        6.35       -5.36      9.76 o 
 -11  -3   5       15.79        2.18      9.72 o 
 -10  -3   5       27.98       43.76      8.64 o 
  -9  -3   5       27.47       28.95      8.41 o 
  -8  -3   5       49.56       55.96      5.78 o 
  -7  -3   5      353.15      371.30      9.94 o 
  -6  -3   5      386.67      370.05      6.60 o 
  -5  -3   5       75.05       82.62      3.41 o 
  -4  -3   5      391.73      359.31      7.48 o 
  -3  -3   5      818.61      842.78     12.94 o 
  -2  -3   5     4658.72     5206.69     15.58 o 
  -1  -3   5     1175.63     1292.89     11.46 o 
   0  -3   5      461.04      363.75      3.84 o 
   1  -3   5     3252.49     3284.60     20.20 o 
   2  -3   5      573.88      597.04      8.02 o 
   3  -3   5     1524.06     1512.46      8.13 o 
   4  -3   5       71.85       68.03      1.54 o 
   5  -3   5       35.21       35.39      2.53 o 
   6  -3   5      222.38      207.78      7.20 o 
   7  -3   5      423.71      404.13      9.85 o 
   8  -3   5        0.39        4.35      7.68 o 
   9  -3   5        0.66        2.79      6.48 o 
  10  -3   5       15.12       27.21      8.52 o 
  11  -3   5       66.21       78.71     11.99 o 
  12  -3   5        1.52       -2.42     11.37 o 
 -12  -2   5       41.10       24.98     10.05 o 
 -11  -2   5       40.54       35.21      9.54 o 
 -10  -2   5       30.94       32.12      9.45 o 
  -9  -2   5       66.63       60.78      8.80 o 
  -8  -2   5       45.01       38.25      5.69 o 
  -7  -2   5       35.13       33.01      4.67 o 
  -6  -2   5     1938.26     1903.25     12.66 o 
  -5  -2   5        2.42        6.22      3.48 o 
  -4  -2   5     1533.92     1582.91     10.95 o 
  -3  -2   5      552.51      626.63      6.30 o 
  -2  -2   5      362.26      375.75      4.38 o 
  -1  -2   5     1227.03     1192.22      7.33 o 
   0  -2   5     1157.33     1109.21      8.31 o 
   1  -2   5     3627.33     3475.71     16.10 o 
   2  -2   5     7922.84     8032.57    121.86 o 
   3  -2   5      323.16      398.67      3.45 o 
   4  -2   5        0.68        2.55      0.96 o 
   5  -2   5      454.34      424.17      6.71 o 
   6  -2   5      291.91      286.34      7.86 o 
   7  -2   5      237.14      217.68     12.38 o 
   8  -2   5       20.76       20.40      5.15 o 
   9  -2   5      335.96      346.35     15.32 o 
  10  -2   5       98.01       91.14     11.55 o 
  11  -2   5       13.97        6.57      8.37 o 
 -12  -1   5      127.74      129.18     12.94 o 
 -11  -1   5       90.47       83.39     11.34 o 
 -10  -1   5        0.10        7.15      8.66 o 
  -9  -1   5       71.72       91.60     10.31 o 
  -8  -1   5      160.93      157.59     11.10 o 
  -7  -1   5      632.05      603.88     11.60 o 
  -6  -1   5      381.60      364.36      8.45 o 
  -5  -1   5     2430.54     2373.95     18.01 o 
  -4  -1   5        5.58        1.22      1.70 o 
  -3  -1   5      405.95      374.44      7.26 o 
  -2  -1   5      673.46      567.87      7.79 o 
  -1  -1   5      709.45      745.03      6.31 o 
   0  -1   5      193.75      179.22      3.43 o 
   1  -1   5      202.96      277.89      4.74 o 
   2  -1   5     1309.17     1371.48      8.38 o 
   3  -1   5     1713.77     1670.73     10.44 o 
   4  -1   5      498.96      545.85      6.56 o 
   5  -1   5       10.92       14.38      1.75 o 
   6  -1   5      250.39      253.97      4.35 o 
   7  -1   5        2.61        3.29      1.60 o 
   8  -1   5      147.20      145.12      7.06 o 
   9  -1   5        0.94       -1.51      7.82 o 
  10  -1   5        0.06        6.40      8.38 o 
  11  -1   5      161.47      176.49     14.53 o 
 -12   0   5        4.72        1.58     10.39 o 
 -11   0   5      367.89      438.71     19.80 o 
 -10   0   5        9.29       16.39      8.49 o 
  -9   0   5      171.72      181.19     12.31 o 
  -8   0   5      288.70      276.07     12.92 o 
  -7   0   5      208.34      182.12     10.08 o 
  -6   0   5      481.37      512.44      8.31 o 
  -5   0   5      250.99      238.86     11.61 o 
  -4   0   5       86.11      119.17      2.70 o 
  -3   0   5      198.26      219.42      3.64 o 
  -2   0   5      321.96      353.76      3.96 o 
  -1   0   5      258.09      258.71      5.70 o 
   0   0   5     1482.76     1448.04     13.87 o 
   1   0   5      517.85      526.16      5.64 o 
   2   0   5     1465.85     1415.59     11.01 o 
   3   0   5      243.90      237.19      3.63 o 
   4   0   5       23.77       24.55      1.81 o 
   5   0   5      116.04      124.45      5.51 o 
   6   0   5        1.32        0.62      1.82 o 
   7   0   5      556.60      547.43      7.27 o 
   8   0   5      273.01      261.77      6.49 o 
   9   0   5        5.33        8.10      8.40 o 
  10   0   5       40.02       50.72     10.48 o 
  11   0   5       20.25       17.93     10.44 o 
 -12   1   5       91.28       86.41     11.33 o 
 -11   1   5       59.98       71.32     11.64 o 
 -10   1   5        0.61       -3.05      8.83 o 
  -9   1   5      163.89      201.06     12.32 o 
  -8   1   5      210.29      226.48     12.22 o 
  -7   1   5       29.54       25.44      3.14 o 
  -6   1   5      203.69      171.75     10.84 o 
  -5   1   5       42.17       37.06      2.34 o 
  -4   1   5       89.76      123.20      2.90 o 
  -3   1   5      239.78      221.76      3.50 o 
  -2   1   5     2947.76     3100.74     11.97 o 
  -1   1   5     1183.33     1179.27      7.93 o 
   0   1   5     3292.76     3469.67     37.32 o 
   1   1   5      647.23      700.59     15.66 o 
   2   1   5       17.98       14.90      1.73 o 
   3   1   5      105.08      103.46      2.67 o 
   4   1   5     3224.04     3231.01     25.81 o 
   5   1   5       63.96       68.91      3.00 o 
   6   1   5        0.08        2.79      3.46 o 
   7   1   5       65.10       54.26      3.67 o 
   8   1   5       27.84       21.18      3.48 o 
   9   1   5        1.45       -2.14      7.78 o 
  10   1   5      124.15      104.52     12.52 o 
  11   1   5       49.86       76.00     12.79 o 
 -12   2   5       28.18       27.10      9.48 o 
 -11   2   5       97.34       99.24     11.11 o 
 -10   2   5        3.90        3.45      6.49 o 
  -9   2   5      157.67      156.00     11.66 o 
  -8   2   5      214.45      184.08      7.78 o 
  -7   2   5       23.52       23.84      2.68 o 
  -6   2   5      301.32      303.20      5.10 o 
  -5   2   5      911.24      963.83      8.47 o 
  -4   2   5       29.01       28.43      1.76 o 
  -3   2   5      502.52      466.75      7.49 o 
  -2   2   5      549.94      575.45      6.75 o 
  -1   2   5     3044.39     3073.57     19.98 o 
   0   2   5       70.69       58.44      1.59 o 
   1   2   5      562.75      575.84      6.05 o 
   2   2   5      183.33      203.15      3.28 o 
   3   2   5      328.24      333.49      6.60 o 
   4   2   5       44.24       46.04      2.73 o 
   5   2   5      613.47      649.10      7.62 o 
   6   2   5      603.12      603.40     12.25 o 
   7   2   5      462.90      441.72      7.35 o 
   8   2   5        4.77        2.22      3.50 o 
   9   2   5        7.84        5.57      8.76 o 
  10   2   5       50.21       57.07     11.45 o 
 -12   3   5      117.69      148.33     14.71 o 
 -11   3   5      108.06      100.19     11.61 o 
 -10   3   5        2.73       10.14      7.72 o 
  -9   3   5       10.80        4.40      6.37 o 
  -8   3   5      145.32      144.05     10.84 o 
  -7   3   5       15.62       20.16      1.87 o 
  -6   3   5       25.94       27.70      2.07 o 
  -5   3   5      572.56      556.67      8.05 o 
  -4   3   5      309.83      351.50      4.49 o 
  -3   3   5      833.15      938.99     11.50 o 
  -2   3   5       13.02        7.57      1.54 o 
  -1   3   5     8518.72     8993.38     70.41 o 
   0   3   5      244.34      223.94      3.15 o 
   1   3   5       28.58       30.82      2.03 o 
   2   3   5      650.74      675.95     10.36 o 
   3   3   5      107.48      118.48      3.54 o 
   4   3   5       17.69       20.83      2.12 o 
   5   3   5       51.96       55.54      3.35 o 
   6   3   5      519.93      508.83      7.41 o 
   7   3   5      614.65      626.37     11.91 o 
   8   3   5        5.79        9.89      4.30 o 
   9   3   5        9.24        5.39      7.94 o 
  10   3   5        0.00        0.00      9.78 o 
 -12   4   5       14.52       33.59     10.56 o 
 -11   4   5       19.43       16.17      7.86 o 
 -10   4   5       23.14       30.05      9.51 o 
  -9   4   5        8.31        4.78      6.27 o 
  -8   4   5       10.53        4.74      4.15 o 
  -7   4   5       86.11       78.43      2.79 o 
  -6   4   5      395.82      379.96      5.38 o 
  -5   4   5     1785.75     1790.95     17.64 o 
  -4   4   5        3.34        8.44      1.46 o 
  -3   4   5      917.43      960.71     12.00 o 
  -2   4   5      585.91      637.73      7.54 o 
  -1   4   5      369.62      371.77      3.69 o 
   0   4   5       15.74       16.92      1.41 o 
   1   4   5       50.59       36.04      1.97 o 
   2   4   5       28.54       25.98      2.08 o 
   3   4   5        0.00        3.08      2.35 o 
   4   4   5        6.23        8.27      1.86 o 
   5   4   5      131.78      135.93      3.85 o 
   6   4   5        6.40        9.08      2.37 o 
   7   4   5       10.66       13.10      4.46 o 
   8   4   5       54.44       43.32      7.45 o 
   9   4   5        2.98        2.51      8.58 o 
  10   4   5      229.37      262.71     16.73 o 
 -12   5   5        6.25       10.94      8.92 o 
 -11   5   5       18.91       25.57      9.76 o 
 -10   5   5       49.96       39.66      9.29 o 
  -9   5   5      163.30      153.32     12.15 o 
  -8   5   5      783.15      703.84      7.56 o 
  -7   5   5       49.83       54.36      2.75 o 
  -6   5   5     1464.90     1383.23     10.02 o 
  -5   5   5        0.55        1.97      1.73 o 
  -4   5   5       45.05       49.43      2.76 o 
  -3   5   5      171.34      162.83      3.33 o 
  -2   5   5      151.35      160.84      2.88 o 
  -1   5   5       46.20       52.30      2.23 o 
   0   5   5       50.65       65.22      2.40 o 
   1   5   5      116.22      126.19      3.15 o 
   2   5   5      227.71      233.70      5.19 o 
   3   5   5       64.81       69.15      3.87 o 
   4   5   5        0.62        0.20      1.71 o 
   5   5   5      104.99       96.49      4.71 o 
   6   5   5      131.70      128.17      6.74 o 
   7   5   5       62.85       58.85      5.81 o 
   8   5   5        0.31       -4.07      5.03 o 
   9   5   5       11.91        7.84      8.54 o 
 -12   6   5        1.11       -4.33      8.76 o 
 -11   6   5       32.89       36.95      9.20 o 
 -10   6   5       48.65       32.77      9.37 o 
  -9   6   5      113.55      118.17     11.22 o 
  -8   6   5      799.34      764.78     10.16 o 
  -7   6   5       28.71       27.65      2.31 o 
  -6   6   5      192.51      187.44      5.79 o 
  -5   6   5      441.97      443.49      6.95 o 
  -4   6   5        0.01        0.38      2.11 o 
  -3   6   5      114.63      107.98      3.41 o 
  -2   6   5      439.58      472.41      5.49 o 
  -1   6   5       56.20       51.81      2.43 o 
   0   6   5      567.65      557.80     10.39 o 
   1   6   5        4.29        3.48      2.43 o 
   2   6   5        0.93        0.09      2.55 o 
   3   6   5      100.98       99.34      5.37 o 
   4   6   5       60.45       55.47      6.68 o 
   5   6   5       15.07       12.62      3.53 o 
   6   6   5        5.06        5.15      3.64 o 
   7   6   5        0.41        1.03      4.86 o 
   8   6   5       35.44       35.26      5.81 o 
   9   6   5        9.16        6.41     10.67 o 
 -12   7   5        9.87       14.22     10.80 o 
 -11   7   5       21.87       31.22      9.98 o 
 -10   7   5       13.99       12.61      8.38 o 
  -9   7   5       85.68       84.70      9.32 o 
  -8   7   5        0.62       -1.35      2.69 o 
  -7   7   5       13.48        8.19      3.14 o 
  -6   7   5      263.09      222.97      7.07 o 
  -5   7   5      223.54      210.41      5.44 o 
  -4   7   5       33.36       34.99      2.50 o 
  -3   7   5       19.86       17.12      2.29 o 
  -2   7   5       70.31       78.61      3.58 o 
  -1   7   5        5.39        8.43      2.55 o 
   0   7   5      259.80      263.37      5.74 o 
   1   7   5        0.02       -0.49      2.84 o 
   2   7   5      394.68      389.02      8.97 o 
   3   7   5       17.91       24.00      5.29 o 
   4   7   5        7.95        7.66      3.27 o 
   5   7   5       21.21       21.48      3.84 o 
   6   7   5       37.55       32.58      4.22 o 
   7   7   5      149.03      148.99      8.20 o 
   8   7   5        1.50       -8.14      9.57 o 
 -12   8   5        0.60        1.05     10.54 o 
 -11   8   5       19.74       19.40      8.94 o 
 -10   8   5        4.56        1.93      7.29 o 
  -9   8   5       77.33       69.04      9.66 o 
  -8   8   5        0.18        2.43      4.88 o 
  -7   8   5       38.24       36.87      3.59 o 
  -6   8   5      161.50      182.09      7.72 o 
  -5   8   5      354.66      328.76      9.38 o 
  -4   8   5       13.08       13.07      2.32 o 
  -3   8   5      277.92      267.31      5.75 o 
  -2   8   5      118.96      108.50      4.18 o 
  -1   8   5      865.94      814.35     13.30 o 
   0   8   5      142.30      133.55      5.01 o 
   1   8   5      582.74      602.68     10.93 o 
   2   8   5       17.05       22.35      4.47 o 
   3   8   5       94.08      103.49      6.36 o 
   4   8   5        8.55       10.41      3.51 o 
   5   8   5       45.19       47.37      4.46 o 
   6   8   5       74.00       80.18      6.92 o 
   7   8   5        6.35        6.24      9.31 o 
 -12   9   5        8.39        7.04     12.91 o 
 -11   9   5        3.89        2.82      7.53 o 
 -10   9   5      126.49      157.42      9.60 o 
  -9   9   5        4.31        4.85      5.35 o 
  -8   9   5       16.09       16.69      5.19 o 
  -7   9   5       25.87       22.78      4.94 o 
  -6   9   5        5.57        7.91      3.06 o 
  -5   9   5       36.10       35.46      3.81 o 
  -4   9   5       93.87      105.02      4.84 o 
  -3   9   5      264.39      273.53      6.22 o 
  -2   9   5       20.34       15.84      3.28 o 
  -1   9   5       29.47       23.61      4.12 o 
   0   9   5      236.29      240.07      7.67 o 
   1   9   5      319.74      304.43      9.73 o 
   2   9   5       30.99       29.66      6.93 o 
   3   9   5        5.63        1.92      4.56 o 
   4   9   5       19.07       15.55      5.03 o 
   5   9   5        4.36        2.20      8.81 o 
 -10  10   5       15.48       15.86      9.90 o 
  -9  10   5       67.35       72.48     11.71 o 
  -8  10   5        8.40        8.48      9.45 o 
  -7  10   5       27.26       34.54      4.77 o 
  -6  10   5       32.78       26.40      3.92 o 
  -5  10   5        7.77        3.88      3.61 o 
  -4  10   5        0.53        5.10      3.87 o 
  -3  10   5       12.06       13.59      3.93 o 
  -2  10   5        1.56        2.97      3.70 o 
  -1  10   5        3.95        4.71      3.90 o 
   0  10   5       46.26       45.70      5.34 o 
   1  10   5      242.11      225.98      8.60 o 
   2  10   5      233.55      250.37      9.18 o 
   3  10   5       25.60       26.26      9.68 o 
   4  10   5       36.94       22.41      8.01 o 
  -9  11   5        5.40       -0.49     11.41 o 
  -8  11   5      109.58      113.81     13.67 o 
  -7  11   5      211.53      236.37     17.83 o 
  -6  11   5       46.83       43.69      4.80 o 
  -5  11   5      300.15      345.99     13.93 o 
  -4  11   5      407.83      400.89     10.50 o 
  -3  11   5      130.83      147.53      7.20 o 
  -2  11   5       29.74       34.29      4.72 o 
  -1  11   5       34.42       27.73      7.66 o 
   0  11   5      124.73      117.23     10.99 o 
   1  11   5       17.57       26.96      8.41 o 
   2  11   5        0.58        2.85      7.95 o 
  -6  12   5        1.83        1.46      7.43 o 
  -5  12   5        1.33        4.56      7.40 o 
  -4  12   5       10.38       13.96      7.09 o 
  -3  12   5        0.01        4.60      7.40 o 
  -2  12   5        0.11       -2.02      8.43 o 
  -1  12   5        0.15        4.60      8.41 o 
   0  12   5       21.40       25.01      9.58 o 
  -5  13   5      136.04      129.27     11.11 o 
  -4  13   5       11.89       15.56      8.79 o 
  -3  13   5        0.01        2.91      9.29 o 
   0 -13   6        5.03       11.04      9.13 o 
   1 -13   6       17.95       26.74      9.32 o 
   2 -13   6        5.17        7.16      9.60 o 
   3 -13   6       31.27       24.91      9.74 o 
   4 -13   6        1.15        8.88     10.14 o 
   5 -13   6       15.80       12.62      9.27 o 
  -3 -12   6       18.97       37.31     10.07 o 
  -2 -12   6        2.79        6.13      9.10 o 
  -1 -12   6        0.33        0.07      7.76 o 
   0 -12   6        4.98        0.53      7.46 o 
   1 -12   6      108.30      112.14     11.10 o 
   2 -12   6        0.02       -1.45      8.64 o 
   3 -12   6      114.75       95.64     11.68 o 
   4 -12   6        3.74        4.54      7.71 o 
   5 -12   6        0.07       -2.92      9.11 o 
   6 -12   6        0.48        4.52      8.70 o 
   7 -12   6       32.92       38.92     11.16 o 
  -4 -11   6       83.01      103.63     11.61 o 
  -3 -11   6       16.29       11.64      8.70 o 
  -2 -11   6       48.29       43.44      9.40 o 
  -1 -11   6       56.70       77.27     10.16 o 
   0 -11   6       43.26       36.56      8.06 o 
   1 -11   6      244.97      234.77     13.70 o 
   2 -11   6       20.87       28.78      8.21 o 
   3 -11   6      153.68      167.31     12.31 o 
   4 -11   6       54.50       47.23      9.51 o 
   5 -11   6      253.31      288.77     15.45 o 
   6 -11   6       99.07      107.83      8.67 o 
   7 -11   6       68.40       85.87     10.96 o 
   8 -11   6        1.54        0.38     10.17 o 
   9 -11   6       25.62       20.66      9.79 o 
  -6 -10   6        2.12        8.24      9.57 o 
  -5 -10   6        3.73        5.63      9.56 o 
  -4 -10   6       34.37       33.37      9.67 o 
  -3 -10   6      175.81      221.98     13.79 o 
  -2 -10   6        5.91        8.63      8.51 o 
  -1 -10   6       24.77       25.41      8.02 o 
   0 -10   6       71.07       69.58      8.64 o 
   1 -10   6       80.87       81.67      9.88 o 
   2 -10   6      114.47       94.52      9.12 o 
   3 -10   6       32.02       36.84      7.85 o 
   4 -10   6        3.20        6.37      6.97 o 
   5 -10   6      147.37      143.34      8.31 o 
   6 -10   6        2.40        2.12      7.67 o 
   7 -10   6       93.74      100.61     10.76 o 
   8 -10   6       18.96       26.06     10.04 o 
   9 -10   6       55.67       56.32      9.64 o 
  10 -10   6       22.28       26.70     10.00 o 
  -7  -9   6       76.63       98.82     11.48 o 
  -6  -9   6      436.25      470.48     19.83 o 
  -5  -9   6        2.53        1.33      8.11 o 
  -4  -9   6        6.93        6.90      7.87 o 
  -3  -9   6       90.74       98.28     10.23 o 
  -2  -9   6        1.94        4.85      7.24 o 
  -1  -9   6        8.20       13.15      7.69 o 
   0  -9   6      219.06      187.44     11.40 o 
   1  -9   6       64.79       44.53      7.66 o 
   2  -9   6      726.16      703.10     19.36 o 
   3  -9   6       10.78       20.32      8.16 o 
   4  -9   6        9.70        6.50      4.49 o 
   5  -9   6       57.59       54.75      9.42 o 
   6  -9   6        3.89        3.60      3.61 o 
   7  -9   6        8.67       14.21      4.17 o 
   8  -9   6       47.41       59.22      5.94 o 
   9  -9   6       35.90       40.18      5.97 o 
  10  -9   6       11.62       17.18      8.97 o 
  -8  -8   6       25.22       28.59      9.94 o 
  -7  -8   6      205.94      210.17     14.23 o 
  -6  -8   6      106.63      107.88     11.43 o 
  -5  -8   6      143.15      140.67     11.79 o 
  -4  -8   6        0.02        2.75      6.45 o 
  -3  -8   6      181.24      153.54     10.21 o 
  -2  -8   6        5.08        7.61      5.74 o 
  -1  -8   6       14.08       12.46      6.50 o 
   0  -8   6       55.67       59.04      8.00 o 
   1  -8   6       68.34       80.32      8.73 o 
   2  -8   6     1294.45     1256.83     12.44 o 
   3  -8   6        3.60        3.15      1.18 o 
   4  -8   6      252.75      239.41      5.57 o 
   5  -8   6      675.05      682.73     11.06 o 
   6  -8   6       63.16       60.50      4.78 o 
   7  -8   6       36.75       27.81      4.58 o 
   8  -8   6      146.24      142.63     12.04 o 
   9  -8   6       18.14       18.73      5.62 o 
  10  -8   6       19.67       26.19      8.26 o 
  11  -8   6       18.09       10.00      9.97 o 
  12  -8   6        1.70       -2.23     11.40 o 
  -8  -7   6       37.61       30.18     10.82 o 
  -7  -7   6       30.13       34.35      8.88 o 
  -6  -7   6       99.79      116.12      6.42 o 
  -5  -7   6      146.74      173.84      6.54 o 
  -4  -7   6        0.51        3.40      2.89 o 
  -3  -7   6       26.29       13.72      2.36 o 
  -2  -7   6        2.69       -0.57      5.93 o 
  -1  -7   6        3.52        3.04      5.74 o 
   0  -7   6        8.12       11.88      3.02 o 
   1  -7   6       53.87       47.95      3.95 o 
   2  -7   6        0.53       -0.24      1.91 o 
   3  -7   6        0.08       -0.21      0.77 o 
   4  -7   6       26.46       26.78      2.79 o 
   5  -7   6        5.51        5.84      1.95 o 
   6  -7   6       48.29       51.93      4.70 o 
   7  -7   6       40.40       33.38      4.68 o 
   8  -7   6        7.99        5.03      6.14 o 
   9  -7   6        0.84        3.19      7.15 o 
  10  -7   6      135.66      158.00     12.29 o 
  11  -7   6        1.01       -1.75      9.14 o 
  12  -7   6       44.58       44.14     11.69 o 
  -9  -6   6       13.51       23.89      6.41 o 
  -8  -6   6       17.63       10.32      5.42 o 
  -7  -6   6       22.11       28.93      6.10 o 
  -6  -6   6        0.01        1.15      4.18 o 
  -5  -6   6        1.51       -2.08      3.69 o 
  -4  -6   6       26.52       31.27      3.60 o 
  -3  -6   6       37.04       40.71      3.16 o 
  -2  -6   6      137.96      121.06      2.61 o 
  -1  -6   6        0.07        0.64      2.17 o 
   0  -6   6      624.89      653.03      9.33 o 
   1  -6   6       48.08       56.31      4.02 o 
   2  -6   6      326.68      312.96      6.67 o 
   3  -6   6       26.16       30.33      1.38 o 
   4  -6   6      113.14      121.92      3.15 o 
   5  -6   6        9.95       11.11      1.80 o 
   6  -6   6       85.28       82.56      2.27 o 
   7  -6   6      348.76      332.91     12.77 o 
   8  -6   6      629.29      631.34     18.37 o 
   9  -6   6      128.21      126.17     10.52 o 
  10  -6   6       50.59       39.25      9.32 o 
  11  -6   6        0.65        3.30      9.32 o 
  12  -6   6       24.68       18.90     10.99 o 
 -11  -5   6       34.25       36.62     11.09 o 
 -10  -5   6       43.46       26.45      8.87 o 
  -9  -5   6        7.82        8.31      5.65 o 
  -8  -5   6       33.56       26.04      7.05 o 
  -7  -5   6        7.16        7.15      4.39 o 
  -6  -5   6      276.43      239.32      8.12 o 
  -5  -5   6       16.79       11.16      3.49 o 
  -4  -5   6        0.92        0.68      2.86 o 
  -3  -5   6      253.61      223.53      5.93 o 
  -2  -5   6      181.46      221.64      2.91 o 
  -1  -5   6      175.81      161.76      2.72 o 
   0  -5   6       46.41       74.45      4.00 o 
   1  -5   6       55.13       65.90      1.82 o 
   2  -5   6       15.81       23.03      1.57 o 
   3  -5   6       34.40       37.12      1.96 o 
   4  -5   6       68.73       66.32      1.70 o 
   5  -5   6      231.87      235.84      8.76 o 
   6  -5   6      196.24      206.70      7.48 o 
   7  -5   6      214.14      203.33      8.04 o 
   8  -5   6      130.25      134.54     10.53 o 
   9  -5   6      479.92      498.12     18.23 o 
  10  -5   6       10.73        6.33      7.48 o 
  11  -5   6       81.27       84.72     12.20 o 
  12  -5   6       27.82       26.65     11.54 o 
 -11  -4   6        1.47        6.37     10.75 o 
 -10  -4   6       20.16       16.86      8.47 o 
  -9  -4   6       21.15       16.32      6.08 o 
  -8  -4   6       87.34       84.96      6.84 o 
  -7  -4   6      224.28      217.54      8.19 o 
  -6  -4   6      114.43      109.08      6.02 o 
  -5  -4   6      264.17      236.89      5.20 o 
  -4  -4   6      946.34      964.84     12.74 o 
  -3  -4   6        8.19        6.93      1.28 o 
  -2  -4   6      280.14      303.87      3.77 o 
  -1  -4   6      642.59      665.88      4.90 o 
   0  -4   6      302.14      348.24      3.61 o 
   1  -4   6       48.84       65.81      3.27 o 
   2  -4   6      694.31      673.62      7.14 o 
   3  -4   6      103.64      112.56      3.28 o 
   4  -4   6       85.83       80.61      2.14 o 
   5  -4   6      153.74      142.88      3.66 o 
   6  -4   6       59.58       54.80      3.16 o 
   7  -4   6      452.41      409.32     10.32 o 
   8  -4   6       18.71       23.20      4.95 o 
   9  -4   6       23.00       18.84      7.84 o 
  10  -4   6       51.81       52.81     10.25 o 
  11  -4   6        2.97        7.27      9.81 o 
  12  -4   6        1.55        4.66     11.49 o 
 -11  -3   6       28.71       32.59     10.05 o 
 -10  -3   6       21.12       23.58      8.02 o 
  -9  -3   6      103.84       95.37      7.32 o 
  -8  -3   6        0.06        0.47      4.34 o 
  -7  -3   6      121.22      118.33      6.68 o 
  -6  -3   6      724.81      725.90      7.67 o 
  -5  -3   6     3425.27     3322.01     22.48 o 
  -4  -3   6       15.73       22.89      3.11 o 
  -3  -3   6       89.52      103.01      3.05 o 
  -2  -3   6       58.98       61.77      2.31 o 
  -1  -3   6       36.44       46.23      1.64 o 
   0  -3   6      332.98      293.50      7.06 o 
   1  -3   6      344.48      386.94      4.48 o 
   2  -3   6      168.31      191.85      2.45 o 
   3  -3   6     1840.36     1934.43      8.36 o 
   4  -3   6       61.79       62.06      1.51 o 
   5  -3   6       10.04       16.51      2.42 o 
   6  -3   6        0.94       -0.43      3.81 o 
   7  -3   6        4.10        5.19      4.28 o 
   8  -3   6      230.75      222.35     12.07 o 
   9  -3   6       49.07       62.06      9.38 o 
  10  -3   6       62.94       79.30     10.32 o 
  11  -3   6       47.28       62.96     12.47 o 
 -12  -2   6        5.71        7.00     11.52 o 
 -11  -2   6       54.30       52.55      9.47 o 
 -10  -2   6        0.07        2.59      8.58 o 
  -9  -2   6       10.25        4.86      8.03 o 
  -8  -2   6      358.19      382.77     10.50 o 
  -7  -2   6      740.20      761.86      9.95 o 
  -6  -2   6     1141.93     1118.98     14.33 o 
  -5  -2   6       47.93       47.99      4.19 o 
  -4  -2   6       77.70       75.80      8.30 o 
  -3  -2   6       58.20       71.28      2.82 o 
  -2  -2   6      585.26      582.43      7.08 o 
  -1  -2   6      521.05      480.60      4.20 o 
   0  -2   6     1408.13     1510.12      6.75 o 
   1  -2   6      164.12      134.66      3.03 o 
   2  -2   6      133.05      186.38      2.84 o 
   3  -2   6     1968.11     2054.09     15.99 o 
   4  -2   6      102.50      118.25      2.26 o 
   5  -2   6      349.11      349.89      4.28 o 
   6  -2   6      884.81      845.22      6.45 o 
   7  -2   6      209.13      213.63      7.96 o 
   8  -2   6      418.11      418.97     14.69 o 
   9  -2   6        4.04        8.56      7.50 o 
  10  -2   6        0.86        5.90      8.65 o 
  11  -2   6       22.93       26.70      9.16 o 
 -12  -1   6      115.59      136.22     13.88 o 
 -11  -1   6       20.87       34.44      9.47 o 
 -10  -1   6      280.25      260.51     15.10 o 
  -9  -1   6        7.80        7.42      7.34 o 
  -8  -1   6      104.72      122.10     10.41 o 
  -7  -1   6      261.79      240.84      8.24 o 
  -6  -1   6      213.40      198.77     12.79 o 
  -5  -1   6      173.51      175.75      5.69 o 
  -4  -1   6      210.09      217.06      4.23 o 
  -3  -1   6     3881.79     4021.23     70.85 o 
  -2  -1   6     1515.62     1475.83      8.50 o 
  -1  -1   6        5.73        5.85      1.46 o 
   0  -1   6      847.40      904.79      4.72 o 
   1  -1   6      938.41     1035.13     16.19 o 
   2  -1   6        3.24        1.06      1.17 o 
   3  -1   6     1120.72     1078.83      7.78 o 
   4  -1   6       10.87        9.85      1.71 o 
   5  -1   6     2478.61     2369.34     12.10 o 
   6  -1   6      890.92      866.37      7.21 o 
   7  -1   6        2.80        3.05      1.72 o 
   8  -1   6      337.49      347.56     10.10 o 
   9  -1   6       52.25       59.62      9.81 o 
  10  -1   6      199.86      212.59     14.53 o 
  11  -1   6        4.45       16.13      9.32 o 
 -12   0   6       16.73       16.49     10.32 o 
 -11   0   6      195.00      218.48     15.23 o 
 -10   0   6       80.51      100.21     11.25 o 
  -9   0   6       15.21       32.55      8.85 o 
  -8   0   6       34.08       49.62      8.35 o 
  -7   0   6        0.76        2.87      5.18 o 
  -6   0   6      427.04      448.75     13.47 o 
  -5   0   6      246.60      304.97      4.89 o 
  -4   0   6      140.72      151.23      3.79 o 
  -3   0   6       31.24       23.30      1.60 o 
  -2   0   6       68.74       96.97      2.80 o 
  -1   0   6       11.18       11.94      1.03 o 
   0   0   6      245.44      252.84      2.91 o 
   1   0   6     4229.24     4189.01     81.18 o 
   2   0   6       41.70       62.73      3.16 o 
   3   0   6      111.82      108.55      3.40 o 
   4   0   6       12.45       15.45      2.01 o 
   5   0   6       20.81       20.62      2.23 o 
   6   0   6       71.19       71.38      3.49 o 
   7   0   6       20.06       13.15      2.49 o 
   8   0   6        2.10        2.68      2.25 o 
   9   0   6       10.66       17.32      8.65 o 
  10   0   6        0.04        1.49      8.30 o 
  11   0   6        3.52       -4.11     10.53 o 
 -12   1   6       10.43        9.46     10.43 o 
 -11   1   6        6.68        7.59      9.19 o 
 -10   1   6        4.60        4.01      9.02 o 
  -9   1   6      196.03      213.04     12.33 o 
  -8   1   6       63.76       52.02      8.91 o 
  -7   1   6      572.41      537.78     15.55 o 
  -6   1   6        5.50        4.18      2.02 o 
  -5   1   6        1.42        5.39      1.84 o 
  -4   1   6      199.98      193.33      3.51 o 
  -3   1   6      214.25      271.10      3.93 o 
  -2   1   6      876.30      817.52      9.47 o 
  -1   1   6      314.22      317.67      4.91 o 
   0   1   6       15.63       19.71      1.24 o 
   1   1   6     1652.49     1638.56     13.71 o 
   2   1   6      164.82      173.16      3.10 o 
   3   1   6      750.31      812.02      6.84 o 
   4   1   6     1804.21     1910.55     11.87 o 
   5   1   6       63.46       68.98      3.15 o 
   6   1   6       57.53       52.93      2.84 o 
   7   1   6       17.36       26.27      2.90 o 
   8   1   6        0.14        0.33      2.44 o 
   9   1   6       42.61       34.32      9.39 o 
  10   1   6      124.25       92.89     12.53 o 
  11   1   6      244.74      283.85     18.01 o 
 -12   2   6        4.55       -6.57     10.36 o 
 -11   2   6       47.85       37.75     10.53 o 
 -10   2   6        6.56        9.08      6.81 o 
  -9   2   6        3.82        5.20      6.23 o 
  -8   2   6        7.99        2.24      7.84 o 
  -7   2   6      135.42      124.13      3.60 o 
  -6   2   6       35.31       45.87      5.49 o 
  -5   2   6      155.32      208.85      8.08 o 
  -4   2   6       59.25       70.55      2.36 o 
  -3   2   6     2091.68     2245.02     11.21 o 
  -2   2   6     1454.68     1472.83      7.51 o 
  -1   2   6     1250.03     1329.00     19.26 o 
   0   2   6       93.07       94.33      2.43 o 
   1   2   6      172.26      187.44      3.28 o 
   2   2   6      179.88      187.58      4.02 o 
   3   2   6       53.11       63.24      2.46 o 
   4   2   6      571.07      635.00      7.40 o 
   5   2   6      170.33      184.86      4.64 o 
   6   2   6      408.78      433.42      7.08 o 
   7   2   6        2.10        2.35      2.61 o 
   8   2   6      235.64      206.81      7.31 o 
   9   2   6        5.58        3.68      8.68 o 
  10   2   6       49.41       55.19     10.01 o 
 -12   3   6       15.93        9.89      9.86 o 
 -11   3   6        5.47        3.19      9.11 o 
 -10   3   6       11.99       16.75      8.34 o 
  -9   3   6      194.76      179.86     12.35 o 
  -8   3   6       42.53       34.74      7.26 o 
  -7   3   6        0.24       -0.10      1.82 o 
  -6   3   6      109.97      116.89      3.34 o 
  -5   3   6       22.16       21.16      2.12 o 
  -4   3   6      209.77      199.21      3.70 o 
  -3   3   6       80.55      108.27      2.61 o 
  -2   3   6     2565.25     2737.31     12.91 o 
  -1   3   6       32.33       50.39      1.47 o 
   0   3   6        0.47        1.76      1.06 o 
   1   3   6       18.28       19.98      1.42 o 
   2   3   6      936.14      936.38      9.81 o 
   3   3   6      164.84      185.94      5.20 o 
   4   3   6        5.46        6.07      2.26 o 
   5   3   6        1.84        2.33      2.22 o 
   6   3   6       40.51       41.60      3.35 o 
   7   3   6        1.38        0.58      2.69 o 
   8   3   6       28.84       23.89      4.67 o 
   9   3   6        5.14        0.46      8.89 o 
  10   3   6      191.66      199.42     15.03 o 
 -12   4   6        4.15        4.43      9.17 o 
 -11   4   6        0.10       -2.26      9.21 o 
 -10   4   6      108.84      147.02     12.75 o 
  -9   4   6        4.41        4.58      7.31 o 
  -8   4   6        0.59        2.94      2.54 o 
  -7   4   6      199.59      193.49      4.24 o 
  -6   4   6      313.54      347.05      6.70 o 
  -5   4   6      530.23      484.67      5.32 o 
  -4   4   6      409.21      426.00     10.41 o 
  -3   4   6       10.89        5.32      2.64 o 
  -2   4   6      259.18      260.19      3.91 o 
  -1   4   6     2795.98     2917.75     17.33 o 
   0   4   6       67.52       85.08      2.29 o 
   1   4   6       75.77       87.00      2.41 o 
   2   4   6       16.87       11.69      1.72 o 
   3   4   6       22.11       23.34      2.88 o 
   4   4   6      116.31      121.83      3.42 o 
   5   4   6        2.39        1.18      2.40 o 
   6   4   6      167.78      162.31      4.68 o 
   7   4   6        2.33       -0.04      4.38 o 
   8   4   6      201.96      200.40      8.16 o 
   9   4   6       56.22       74.62     11.01 o 
  10   4   6        4.18        7.31     10.28 o 
 -12   5   6       16.81       20.49     11.19 o 
 -11   5   6        4.10       -0.64      9.46 o 
 -10   5   6       28.24       24.60      8.73 o 
  -9   5   6      244.62      257.20     13.95 o 
  -8   5   6      412.61      423.65      6.53 o 
  -7   5   6      163.75      151.57      4.15 o 
  -6   5   6      122.12      114.16      3.66 o 
  -5   5   6      356.88      358.38      5.58 o 
  -4   5   6       38.87       33.54      2.78 o 
  -3   5   6      287.76      271.57      4.32 o 
  -2   5   6      118.12      130.19      3.47 o 
  -1   5   6        0.43       -0.60      1.98 o 
   0   5   6      173.78      162.48      3.85 o 
   1   5   6       18.17       21.31      1.93 o 
   2   5   6      430.15      432.21     10.85 o 
   3   5   6        0.01       -0.16      2.80 o 
   4   5   6       74.19       82.67      3.08 o 
   5   5   6       73.02       76.46     11.79 o 
   6   5   6      202.01      204.53     13.84 o 
   7   5   6       99.63      102.93      6.85 o 
   8   5   6       98.03      100.09      6.99 o 
   9   5   6       34.68       28.05      9.20 o 
 -12   6   6       45.31       45.47     10.84 o 
 -11   6   6        3.97       -5.30      9.38 o 
 -10   6   6        1.19        1.29      7.94 o 
  -9   6   6       82.35       95.83     10.54 o 
  -8   6   6       45.83       41.86      2.82 o 
  -7   6   6       17.09       18.40      2.54 o 
  -6   6   6      117.24      132.51      5.51 o 
  -5   6   6      340.07      324.32      6.26 o 
  -4   6   6        3.94        5.89      2.37 o 
  -3   6   6      668.73      696.20      8.11 o 
  -2   6   6     1374.71     1452.20     10.89 o 
  -1   6   6      509.89      503.03      7.29 o 
   0   6   6       75.78       63.08      3.16 o 
   1   6   6      277.82      277.79      7.06 o 
   2   6   6        1.26        2.05      2.68 o 
   3   6   6      832.49      813.22     16.52 o 
   4   6   6      329.98      324.30     16.15 o 
   5   6   6      168.00      150.36      5.71 o 
   6   6   6      196.01      220.09      8.69 o 
   7   6   6        0.76        0.24      4.91 o 
   8   6   6        0.90        2.90      9.10 o 
   9   6   6        9.67        7.55     11.53 o 
 -12   7   6       14.91       13.27     10.54 o 
 -11   7   6       25.97       42.88     10.47 o 
 -10   7   6        4.29        4.59      8.07 o 
  -9   7   6        0.02        1.61      6.59 o 
  -8   7   6       11.57       13.14      3.75 o 
  -7   7   6       15.38        9.17      3.34 o 
  -6   7   6      366.47      333.29      6.90 o 
  -5   7   6        0.00        0.20      2.76 o 
  -4   7   6        0.49        1.58      2.63 o 
  -3   7   6       16.70       19.58      2.36 o 
  -2   7   6       34.03       30.08      2.71 o 
  -1   7   6       13.09       10.15      2.49 o 
   0   7   6        3.91        7.03      2.53 o 
   1   7   6        2.16        4.00      2.75 o 
   2   7   6        9.85        7.36      3.13 o 
   3   7   6        2.18        3.55      3.82 o 
   4   7   6       23.13       29.50      4.75 o 
   5   7   6        0.00        0.00      3.52 o 
   6   7   6        7.33        7.47      5.25 o 
   7   7   6       51.59       47.57      8.67 o 
   8   7   6       15.90       16.34      9.88 o 
 -12   8   6       16.53       25.28     12.20 o 
 -11   8   6       69.56       69.53     11.71 o 
 -10   8   6       13.43       14.97      7.55 o 
  -9   8   6       50.33       59.11      8.70 o 
  -8   8   6        2.75        8.40      5.53 o 
  -7   8   6      135.74      149.37      5.39 o 
  -6   8   6       66.52       67.50      4.33 o 
  -5   8   6        0.33        1.18      2.30 o 
  -4   8   6        3.24        1.62      2.26 o 
  -3   8   6        0.52        2.27      2.52 o 
  -2   8   6        4.43        5.87      2.65 o 
  -1   8   6       75.31       54.55      3.73 o 
   0   8   6       61.84       58.98      4.03 o 
   1   8   6      105.55      106.15      4.74 o 
   2   8   6      227.15      213.02      7.46 o 
   3   8   6       48.40       50.77      5.40 o 
   4   8   6      206.64      209.61      6.45 o 
   5   8   6       14.93       16.61      3.97 o 
   6   8   6       39.75       31.97      8.75 o 
   7   8   6      124.37      122.27     11.56 o 
 -11   9   6       23.39       34.71     10.03 o 
 -10   9   6        0.42        0.77      5.73 o 
  -9   9   6       72.20       80.24      7.25 o 
  -8   9   6      178.17      180.48      8.95 o 
  -7   9   6       17.73       24.62      3.60 o 
  -6   9   6       26.90       27.90      3.65 o 
  -5   9   6       35.67       22.95      3.61 o 
  -4   9   6       29.38       27.85      3.11 o 
  -3   9   6       21.50       28.39      3.23 o 
  -2   9   6        7.34       10.15      3.04 o 
  -1   9   6       14.12       11.59      3.92 o 
   0   9   6       13.52        7.98      3.67 o 
   1   9   6      243.26      236.82      8.09 o 
   2   9   6        0.15        2.90      4.37 o 
   3   9   6      147.97      145.84      8.43 o 
   4   9   6       11.88        6.64      7.36 o 
   5   9   6        0.54       -6.80      7.80 o 
 -10  10   6        0.29        1.99     11.65 o 
  -9  10   6       40.82       34.51      9.80 o 
  -8  10   6        5.85        2.77      7.85 o 
  -7  10   6       39.34       47.94      5.26 o 
  -6  10   6        3.10        1.75      3.69 o 
  -5  10   6       10.60        6.94      3.91 o 
  -4  10   6       83.61       92.79      5.85 o 
  -3  10   6        0.02        0.29      3.86 o 
  -2  10   6        6.78        7.37      3.97 o 
  -1  10   6       75.41       84.23      8.90 o 
   0  10   6       30.19       29.52      4.52 o 
   1  10   6      337.11      358.27     16.71 o 
   2  10   6       25.07       26.23      8.11 o 
   3  10   6      145.01      125.10     11.72 o 
  -8  11   6       41.66       55.36     12.24 o 
  -7  11   6       47.57       48.05      7.02 o 
  -6  11   6      234.02      258.89     10.51 o 
  -5  11   6       36.07       59.92      5.82 o 
  -4  11   6       13.43        9.37      7.22 o 
  -3  11   6       22.85       16.30      6.51 o 
  -2  11   6        7.94        3.40      7.52 o 
  -1  11   6        0.04        5.12      7.31 o 
   0  11   6       32.42       38.61     10.58 o 
   1  11   6      101.47       90.85     10.87 o 
  -6  12   6       62.06       74.58      8.98 o 
  -5  12   6       16.25       23.92      7.24 o 
  -4  12   6        7.90       11.83      6.96 o 
  -3  12   6       39.88       47.62      8.41 o 
  -2  12   6      104.77      118.73     11.49 o 
  -1  12   6       61.18       59.58      9.50 o 
  -4  13   6       24.56       27.54      9.26 o 
   0 -13   7       26.29       36.90     10.78 o 
   1 -13   7        7.98        7.03      9.36 o 
   2 -13   7        3.64        6.71      7.88 o 
   3 -13   7        1.06        4.00      8.10 o 
   4 -13   7        0.03        1.17      9.67 o 
   5 -13   7        0.01        1.37      9.75 o 
  -2 -12   7       13.47       11.05      7.95 o 
  -1 -12   7       10.92        7.12      8.59 o 
   0 -12   7        8.16        7.56      8.90 o 
   1 -12   7        5.37        5.38      7.31 o 
   2 -12   7        6.58       15.35      9.01 o 
   3 -12   7        2.32        0.78      7.20 o 
   4 -12   7        7.86       11.61      7.31 o 
   5 -12   7       17.93       17.97      9.71 o 
   6 -12   7      193.97      204.85     15.13 o 
   7 -12   7       67.83       75.76     11.86 o 
  -4 -11   7        2.87       -4.86      9.56 o 
  -3 -11   7      124.45      117.90     12.90 o 
  -2 -11   7       44.33       56.37      9.83 o 
  -1 -11   7       16.45       33.10      8.57 o 
   0 -11   7       23.51       35.56      8.97 o 
   1 -11   7       12.82       28.13      8.88 o 
   2 -11   7       59.51       56.46      9.38 o 
   3 -11   7        2.78        2.25      6.88 o 
   4 -11   7       23.12       25.01      8.25 o 
   5 -11   7       82.26       77.80      9.75 o 
   6 -11   7      115.80       90.34      8.14 o 
   7 -11   7       15.68       34.90     10.68 o 
   8 -11   7        3.75        8.24     10.02 o 
   9 -11   7       14.73        6.87     11.88 o 
  -5 -10   7      148.15      163.75     13.69 o 
  -4 -10   7       45.61       37.38      8.60 o 
  -3 -10   7       23.50       23.99      7.89 o 
  -2 -10   7      230.15      233.50     13.58 o 
  -1 -10   7       15.39       30.38      8.22 o 
   0 -10   7       11.96       21.20      7.60 o 
   1 -10   7      240.40      203.09     12.63 o 
   2 -10   7        0.06        1.04      6.19 o 
   3 -10   7       96.37       82.06      9.12 o 
   4 -10   7        4.46        4.26      7.82 o 
   5 -10   7       33.14       39.74      6.46 o 
   6 -10   7        3.75       -3.27      8.18 o 
   7 -10   7        0.08        1.03      7.95 o 
   8 -10   7       16.22       17.66      9.78 o 
   9 -10   7        2.02        8.08      9.70 o 
  10 -10   7        5.54        9.83     11.69 o 
  -7  -9   7      155.35      163.20     13.53 o 
  -6  -9   7       42.24       44.74     10.96 o 
  -5  -9   7       20.48       19.58      8.39 o 
  -4  -9   7        0.23       -0.84      7.69 o 
  -3  -9   7        0.00       -2.42      8.00 o 
  -2  -9   7       14.14       21.99      7.07 o 
  -1  -9   7        2.13        0.44      6.08 o 
   0  -9   7      139.06      122.05      9.52 o 
   1  -9   7        2.90        3.48      5.88 o 
   2  -9   7       19.34       22.24      7.11 o 
   3  -9   7      406.46      380.97     15.52 o 
   4  -9   7        3.33        2.55      5.05 o 
   5  -9   7      493.77      501.29     17.88 o 
   6  -9   7      197.17      201.67     13.29 o 
   7  -9   7        1.34        6.95      7.72 o 
   8  -9   7        3.63        5.43      7.60 o 
   9  -9   7      100.55      119.63     12.51 o 
  10  -9   7        0.05        6.13     10.15 o 
  -8  -8   7       93.86       89.96     12.15 o 
  -7  -8   7        0.87        2.46      8.34 o 
  -6  -8   7        0.83       23.39      9.54 o 
  -5  -8   7       51.43       61.82     10.00 o 
  -4  -8   7       86.54       72.96      8.67 o 
  -3  -8   7        3.05        2.43      7.27 o 
  -2  -8   7      255.89      194.80     11.22 o 
  -1  -8   7       97.23       89.55      8.51 o 
   0  -8   7      427.36      456.09     15.03 o 
   1  -8   7      103.40       87.71      5.38 o 
   2  -8   7      126.39      131.47      5.90 o 
   3  -8   7      368.38      339.30      5.12 o 
   4  -8   7       85.01       95.40      5.42 o 
   5  -8   7        1.37        0.31      3.15 o 
   6  -8   7       54.06       60.22      4.82 o 
   7  -8   7      232.61      244.16      8.28 o 
   8  -8   7       78.71       68.23      6.15 o 
   9  -8   7        0.50        1.42      5.10 o 
  10  -8   7       69.94       78.80     10.51 o 
  11  -8   7        4.87        4.26     10.32 o 
  -8  -7   7        4.66        4.17      9.23 o 
  -7  -7   7       69.98       64.30     10.19 o 
  -6  -7   7       12.65       13.14      4.40 o 
  -5  -7   7      152.21      166.24      6.57 o 
  -4  -7   7       25.40       22.03      5.36 o 
  -3  -7   7       37.79       35.59      2.93 o 
  -2  -7   7      148.06      118.18      8.17 o 
  -1  -7   7      374.67      365.54      7.41 o 
   0  -7   7      260.00      240.20      6.74 o 
   1  -7   7      162.83      153.62      5.94 o 
   2  -7   7        0.00        0.71      3.61 o 
   3  -7   7      343.51      328.07      3.75 o 
   4  -7   7        3.99        4.37      2.41 o 
   5  -7   7        1.56        1.67      2.76 o 
   6  -7   7      504.78      473.03      8.66 o 
   7  -7   7        0.00       -0.30      3.93 o 
   8  -7   7      140.22      134.35      9.95 o 
   9  -7   7        0.55       -1.73      6.67 o 
  10  -7   7        6.70        4.83      7.48 o 
  11  -7   7        8.45       12.29      9.74 o 
  -9  -6   7       10.18       15.93      6.36 o 
  -8  -6   7      510.68      508.24     12.86 o 
  -7  -6   7       53.35       69.10      5.74 o 
  -6  -6   7      117.12      121.26      6.46 o 
  -5  -6   7      215.09      240.26     18.18 o 
  -4  -6   7       13.41       13.65      3.21 o 
  -3  -6   7      163.48      189.72      4.18 o 
  -2  -6   7      100.37       79.22      2.42 o 
  -1  -6   7      182.95      204.72      6.17 o 
   0  -6   7      207.68      190.89      8.46 o 
   1  -6   7       12.60        9.41      0.87 o 
   2  -6   7       13.23        9.17      1.68 o 
   3  -6   7      329.69      349.32      4.13 o 
   4  -6   7        3.78        2.61      1.69 o 
   5  -6   7        3.86        3.81      1.67 o 
   6  -6   7      342.30      322.04      6.51 o 
   7  -6   7      209.84      197.85      7.98 o 
   8  -6   7        4.89        7.98      6.24 o 
   9  -6   7        0.30        7.41      7.59 o 
  10  -6   7      166.48      171.25     13.23 o 
  11  -6   7       84.92       60.50     10.92 o 
 -10  -5   7       51.52       36.99      6.96 o 
  -9  -5   7       54.44       61.26      6.73 o 
  -8  -5   7        1.12        0.86      4.89 o 
  -7  -5   7       47.32       53.43      5.68 o 
  -6  -5   7      102.42       95.40      6.02 o 
  -5  -5   7       55.24       65.76      4.70 o 
  -4  -5   7      143.89      152.15      3.67 o 
  -3  -5   7        5.00        5.19      1.29 o 
  -2  -5   7      310.99      288.49      3.48 o 
  -1  -5   7        0.93        0.35      1.12 o 
   0  -5   7      186.87      186.95      6.86 o 
   1  -5   7      450.43      503.01      5.33 o 
   2  -5   7       28.31       39.47      1.97 o 
   3  -5   7      223.75      199.59      3.56 o 
   4  -5   7        4.89        6.28      1.62 o 
   5  -5   7       48.91       47.81      1.78 o 
   6  -5   7      147.27      151.61      7.74 o 
   7  -5   7      130.23      115.49      6.72 o 
   8  -5   7       23.49       33.19      5.52 o 
   9  -5   7      105.03      106.98     10.44 o 
  10  -5   7      185.39      185.81     13.19 o 
  11  -5   7      232.00      215.33     15.22 o 
 -11  -4   7        0.03       -2.66      9.82 o 
 -10  -4   7        0.17        0.05      8.44 o 
  -9  -4   7       33.95       20.88      5.99 o 
  -8  -4   7       35.68       33.14      7.21 o 
  -7  -4   7       71.64       74.13      6.11 o 
  -6  -4   7       60.16       73.06      5.48 o 
  -5  -4   7      155.98      161.17      6.16 o 
  -4  -4   7      293.33      307.04      7.03 o 
  -3  -4   7      536.22      567.06      5.04 o 
  -2  -4   7      673.46      713.72      7.59 o 
  -1  -4   7      788.17      761.16      6.31 o 
   0  -4   7      108.02      104.55      2.46 o 
   1  -4   7        0.06        0.74      1.60 o 
   2  -4   7      844.67      878.96      8.36 o 
   3  -4   7       13.70       13.46      2.32 o 
   4  -4   7      204.47      217.54      5.10 o 
   5  -4   7       23.92       28.82      1.35 o 
   6  -4   7      236.80      231.20      4.15 o 
   7  -4   7      137.74      149.50     13.42 o 
   8  -4   7      307.68      304.43     10.05 o 
   9  -4   7       60.80       52.90      8.65 o 
  10  -4   7      238.49      256.72     15.58 o 
  11  -4   7      395.58      419.66     19.94 o 
 -11  -3   7       11.06        3.08      8.81 o 
 -10  -3   7       19.26       25.42      8.50 o 
  -9  -3   7        5.57        5.22      4.91 o 
  -8  -3   7       39.88       35.41      5.28 o 
  -7  -3   7       28.89       29.92      4.99 o 
  -6  -3   7     1460.00     1386.70     16.40 o 
  -5  -3   7       12.70       21.71      4.15 o 
  -4  -3   7      661.18      686.45     13.28 o 
  -3  -3   7      791.89      885.99      7.90 o 
  -2  -3   7       14.81       22.62      1.91 o 
  -1  -3   7      283.84      292.23      4.51 o 
   0  -3   7      544.51      539.50      4.89 o 
   1  -3   7      738.10      809.93      5.57 o 
   2  -3   7     2060.17     2215.92     12.71 o 
   3  -3   7       78.52       77.22      2.11 o 
   4  -3   7      493.46      486.58      4.45 o 
   5  -3   7     1189.30     1196.97     11.88 o 
   6  -3   7      484.25      470.28      7.65 o 
   7  -3   7      121.89      118.19      7.11 o 
   8  -3   7       61.28       64.92      6.03 o 
   9  -3   7       41.14       42.22      6.17 o 
  10  -3   7       10.26       13.82      9.27 o 
  11  -3   7       72.62       68.49     11.13 o 
 -12  -2   7        3.67        6.66      9.64 o 
 -11  -2   7       24.48       33.72     10.67 o 
 -10  -2   7       92.71       92.43     11.63 o 
  -9  -2   7        0.09        2.69      7.26 o 
  -8  -2   7      107.29      105.58      7.38 o 
  -7  -2   7      182.41      183.79      7.21 o 
  -6  -2   7      348.94      353.28      8.68 o 
  -5  -2   7       82.35       88.26      4.69 o 
  -4  -2   7      219.05      215.76      5.78 o 
  -3  -2   7       20.44       31.40      2.18 o 
  -2  -2   7      127.45      140.06      2.83 o 
  -1  -2   7      193.69      155.98      2.77 o 
   0  -2   7        2.15        0.54      1.15 o 
   1  -2   7     1146.85     1098.39     12.75 o 
   2  -2   7       42.12       49.43      1.91 o 
   3  -2   7       69.98       78.29      2.79 o 
   4  -2   7      264.72      248.21      3.13 o 
   5  -2   7       67.63       58.10      2.41 o 
   6  -2   7        0.20        1.04      1.52 o 
   7  -2   7       10.63        7.68      1.32 o 
   8  -2   7      265.16      255.19      9.08 o 
   9  -2   7       60.70       59.19      6.07 o 
  10  -2   7       14.29       19.98      9.43 o 
  11  -2   7        3.63        5.64      9.98 o 
 -12  -1   7        6.36       12.13      9.45 o 
 -11  -1   7      129.38      131.10     13.63 o 
 -10  -1   7       74.90       70.91     11.11 o 
  -9  -1   7        7.95       10.11      6.42 o 
  -8  -1   7        0.30        0.68      6.01 o 
  -7  -1   7       30.79       31.40      5.06 o 
  -6  -1   7      160.66      159.93      6.29 o 
  -5  -1   7      291.79      288.94      7.06 o 
  -4  -1   7      217.41      225.37      5.54 o 
  -3  -1   7     3688.96     3936.76     17.13 o 
  -2  -1   7      634.82      590.82      5.80 o 
  -1  -1   7     2410.48     2564.40     30.15 o 
   0  -1   7     1001.36      894.01      6.08 o 
   1  -1   7        5.78        2.11      1.11 o 
   2  -1   7      603.16      588.03      5.38 o 
   3  -1   7     1501.56     1443.40     17.68 o 
   4  -1   7       28.59       43.57      2.39 o 
   5  -1   7     1928.75     1857.77     14.35 o 
   6  -1   7      599.07      587.51      6.60 o 
   7  -1   7        1.51        1.55      1.96 o 
   8  -1   7       25.47       30.10      5.42 o 
   9  -1   7        3.67       14.06      5.00 o 
  10  -1   7       84.81       83.62     11.24 o 
  11  -1   7        8.44       12.67     10.56 o 
 -12   0   7        1.03       -1.60      9.96 o 
 -11   0   7        0.11       -2.76      8.01 o 
 -10   0   7      207.00      199.99     13.63 o 
  -9   0   7      263.60      248.05     13.36 o 
  -8   0   7        3.27       -0.36      7.30 o 
  -7   0   7      729.36      698.20     17.89 o 
  -6   0   7      185.35      165.80     13.99 o 
  -5   0   7       79.60       80.68      3.89 o 
  -4   0   7      533.79      592.55      5.48 o 
  -3   0   7     1977.71     2044.75      9.17 o 
  -2   0   7      150.36      139.57      2.39 o 
  -1   0   7      640.05      620.33      6.19 o 
   0   0   7      530.42      469.69      9.70 o 
   1   0   7     3576.94     3803.25    152.64 o 
   2   0   7        3.98       11.19      1.86 o 
   3   0   7     2578.04     2649.25     16.38 o 
   4   0   7      355.62      352.02      5.31 o 
   5   0   7       97.52      101.78      3.43 o 
   6   0   7      510.60      498.14      6.91 o 
   7   0   7      236.76      226.14      5.31 o 
   8   0   7       31.63       41.66     11.97 o 
   9   0   7        6.56        1.12      6.81 o 
  10   0   7        5.87        6.68      8.13 o 
  11   0   7        7.27        4.68      9.53 o 
 -12   1   7       15.19       23.82      9.36 o 
 -11   1   7      131.66      129.05     12.03 o 
 -10   1   7        9.89       16.91      9.72 o 
  -9   1   7      733.53      757.71     21.74 o 
  -8   1   7       28.11       13.50      8.00 o 
  -7   1   7      139.88      131.73      5.39 o 
  -6   1   7       28.28       25.99      3.27 o 
  -5   1   7      115.19      112.36      3.83 o 
  -4   1   7       86.95       77.91      2.54 o 
  -3   1   7     1081.59     1105.55      8.43 o 
  -2   1   7      406.79      438.44     11.17 o 
  -1   1   7      430.18      392.23      8.69 o 
   0   1   7       61.51       59.06      2.86 o 
   1   1   7      285.07      247.88      6.69 o 
   2   1   7        3.50        4.25      1.32 o 
   3   1   7        5.39        7.99      1.66 o 
   4   1   7        0.00       -0.26      2.02 o 
   5   1   7       67.11       66.18      3.19 o 
   6   1   7      569.63      584.01      8.87 o 
   7   1   7        2.89        4.25      2.55 o 
   8   1   7       40.64       40.39      3.40 o 
   9   1   7       23.95       26.25      9.21 o 
  10   1   7       28.27       30.40      8.96 o 
 -12   2   7       26.74       32.93     10.18 o 
 -11   2   7       75.88       73.88     11.86 o 
 -10   2   7       20.12       24.48      7.71 o 
  -9   2   7      174.64      175.17     11.88 o 
  -8   2   7      236.30      207.15     11.75 o 
  -7   2   7      216.03      192.39      6.90 o 
  -6   2   7       44.54       38.59      3.40 o 
  -5   2   7      211.47      215.26      8.37 o 
  -4   2   7       26.86       26.32      2.35 o 
  -3   2   7      627.71      617.19      5.96 o 
  -2   2   7       12.35       19.23      1.98 o 
  -1   2   7        0.22        2.43      1.24 o 
   0   2   7       96.36       92.96      2.52 o 
   1   2   7       44.17       37.95      1.81 o 
   2   2   7      726.09      776.17      7.75 o 
   3   2   7       24.64       22.23      2.00 o 
   4   2   7       45.65       43.30      2.87 o 
   5   2   7      570.13      566.92      7.74 o 
   6   2   7     1628.59     1558.95     13.09 o 
   7   2   7       52.23       49.18      4.54 o 
   8   2   7      139.16      123.58      4.81 o 
   9   2   7       27.97       21.28      8.05 o 
  10   2   7        0.13        5.33      9.97 o 
 -12   3   7      186.75      205.71     16.10 o 
 -11   3   7        4.90        6.91      8.39 o 
 -10   3   7       30.20       15.02      8.50 o 
  -9   3   7       22.66       24.54      8.75 o 
  -8   3   7      171.19      178.30      5.89 o 
  -7   3   7      471.13      420.86      8.07 o 
  -6   3   7      535.80      525.23      8.90 o 
  -5   3   7      293.38      324.51      7.59 o 
  -4   3   7      767.37      724.82      6.78 o 
  -3   3   7      125.77      150.93      3.60 o 
  -2   3   7       63.23       93.76      2.93 o 
  -1   3   7     1468.66     1626.65     10.74 o 
   0   3   7      174.35      158.54      2.54 o 
   1   3   7      365.12      392.12      3.72 o 
   2   3   7      202.65      191.11      4.49 o 
   3   3   7       16.68       15.04      2.50 o 
   4   3   7      207.46      207.09      4.85 o 
   5   3   7       22.83       24.97      2.88 o 
   6   3   7      478.27      460.13      8.64 o 
   7   3   7       36.37       38.93      3.76 o 
   8   3   7      460.59      416.00     13.57 o 
   9   3   7        0.42       -1.23      8.80 o 
  10   3   7       10.39       14.28      9.50 o 
 -12   4   7        1.41        5.49     10.13 o 
 -11   4   7       51.26       51.85     10.85 o 
 -10   4   7       36.91       30.18      9.81 o 
  -9   4   7      394.82      354.33      7.80 o 
  -8   4   7      325.54      307.30      7.36 o 
  -7   4   7       30.23       28.04      3.48 o 
  -6   4   7       48.61       48.62      3.00 o 
  -5   4   7      732.28      705.18      7.75 o 
  -4   4   7        4.44        4.10      2.12 o 
  -3   4   7      412.53      394.53      5.95 o 
  -2   4   7       28.34       35.21      1.97 o 
  -1   4   7      201.11      214.10      7.72 o 
   0   4   7     1701.08     1895.51      9.67 o 
   1   4   7        6.78        9.71      1.39 o 
   2   4   7      148.29      146.59      3.21 o 
   3   4   7      110.50      111.50      3.99 o 
   4   4   7       70.06       73.58      3.60 o 
   5   4   7       10.18        9.19      2.69 o 
   6   4   7      348.68      318.30      9.40 o 
   7   4   7       72.71       83.71      6.10 o 
   8   4   7       75.94       64.92      6.18 o 
   9   4   7       12.35       12.92      8.63 o 
 -12   5   7       23.36       22.78      9.01 o 
 -11   5   7       93.49       70.54     10.78 o 
 -10   5   7        6.29        5.33      8.87 o 
  -9   5   7        6.05        6.20      3.42 o 
  -8   5   7      243.86      228.90      5.21 o 
  -7   5   7      268.88      251.00      5.77 o 
  -6   5   7      643.88      661.91     11.24 o 
  -5   5   7       20.71       23.42      2.59 o 
  -4   5   7      262.19      288.76      5.65 o 
  -3   5   7       10.51       10.54      2.39 o 
  -2   5   7     1610.91     1797.26     11.05 o 
  -1   5   7       39.57       34.67      2.56 o 
   0   5   7      867.03      948.24     19.52 o 
   1   5   7       57.56       53.16      2.31 o 
   2   5   7       14.16       13.05      2.02 o 
   3   5   7      582.17      562.42      8.27 o 
   4   5   7      370.31      376.88      5.68 o 
   5   5   7        4.09        4.34      5.58 o 
   6   5   7      325.29      329.22     16.00 o 
   7   5   7      157.91      143.31      7.65 o 
   8   5   7        4.31        5.27      5.14 o 
   9   5   7        8.85       14.45     11.37 o 
 -12   6   7        9.00       10.94      9.27 o 
 -11   6   7        3.47        5.28      8.75 o 
 -10   6   7        0.59       -0.16      7.63 o 
  -9   6   7       17.27       11.02      7.66 o 
  -8   6   7       25.61       24.40      2.72 o 
  -7   6   7        2.64        4.73      2.38 o 
  -6   6   7      131.25      110.19      5.28 o 
  -5   6   7      337.26      330.72      6.53 o 
  -4   6   7       82.02       68.91      3.68 o 
  -3   6   7      827.03      815.55      8.70 o 
  -2   6   7       89.35      106.29      4.64 o 
  -1   6   7      239.41      246.86      4.86 o 
   0   6   7        2.98        1.63      2.04 o 
   1   6   7       10.50       11.62      2.62 o 
   2   6   7       32.87       33.99      3.32 o 
   3   6   7      151.96      144.17      7.35 o 
   4   6   7      188.37      182.96      6.85 o 
   5   6   7      161.52      146.25     10.47 o 
   6   6   7        2.89        2.39      4.45 o 
   7   6   7       23.29       26.23      5.27 o 
   8   6   7        4.14        9.41      6.24 o 
 -12   7   7       28.13       29.71     10.46 o 
 -11   7   7       37.95       50.18      9.97 o 
 -10   7   7       98.95      109.70     10.91 o 
  -9   7   7        2.36       -4.73      6.73 o 
  -8   7   7       92.19       87.04      4.91 o 
  -7   7   7      621.77      597.27     10.43 o 
  -6   7   7      198.36      181.72      7.04 o 
  -5   7   7      219.99      193.73      5.59 o 
  -4   7   7       77.84       70.18      5.02 o 
  -3   7   7        7.58        6.13      2.10 o 
  -2   7   7       83.17       71.99      3.97 o 
  -1   7   7        0.69        0.38      2.30 o 
   0   7   7       66.37       54.16      3.43 o 
   1   7   7      264.85      250.35      5.91 o 
   2   7   7       56.78       58.68      4.02 o 
   3   7   7       15.10       18.84      3.47 o 
   4   7   7       48.98       46.23      5.06 o 
   5   7   7        0.04        0.81      3.57 o 
   6   7   7       13.55        5.72      5.35 o 
   7   7   7        0.02       -1.53      6.15 o 
   8   7   7        0.87        4.78     10.41 o 
 -12   8   7       22.80       25.84     10.45 o 
 -11   8   7        1.68        8.91      8.77 o 
 -10   8   7       64.77       67.88     10.57 o 
  -9   8   7      237.99      221.98      9.68 o 
  -8   8   7      189.40      202.27      6.27 o 
  -7   8   7       56.98       69.91      4.41 o 
  -6   8   7       30.49       35.59      3.64 o 
  -5   8   7        2.92        5.18      2.41 o 
  -4   8   7       11.94        8.96      2.37 o 
  -3   8   7      186.80      201.85      5.60 o 
  -2   8   7       87.80      100.90      4.15 o 
  -1   8   7       88.31       85.67      4.12 o 
   0   8   7        6.98        3.11      2.80 o 
   1   8   7       90.24       91.73      4.74 o 
   2   8   7       10.55       12.05      4.19 o 
   3   8   7        5.28        3.72      4.11 o 
   4   8   7        7.45        7.28      6.49 o 
   5   8   7        2.95        3.75      5.14 o 
   6   8   7       91.28       87.10     10.36 o 
 -11   9   7        2.77        3.99     11.15 o 
 -10   9   7       45.76       50.40      7.62 o 
  -9   9   7       19.44       19.95      5.91 o 
  -8   9   7       27.00       31.59      6.00 o 
  -7   9   7       10.15        9.31      3.42 o 
  -6   9   7       43.80       50.28      4.17 o 
  -5   9   7        6.57       10.54      3.26 o 
  -4   9   7       37.25       32.78      3.27 o 
  -3   9   7      108.07      101.98      5.72 o 
  -2   9   7        3.06        8.94      2.93 o 
  -1   9   7       29.20       28.77      3.40 o 
   0   9   7      124.56      126.27      5.58 o 
   1   9   7      209.61      217.13      7.41 o 
   2   9   7       68.67       75.96     10.14 o 
   3   9   7      171.33      165.94     12.90 o 
   4   9   7        0.79       -6.24      6.90 o 
   5   9   7      122.72      120.29     11.67 o 
 -10  10   7        0.58        4.25      9.80 o 
  -9  10   7       25.27       26.48     11.12 o 
  -8  10   7       99.60       87.85     11.19 o 
  -7  10   7       11.24       12.72      4.81 o 
  -6  10   7       44.71       46.15      4.40 o 
  -5  10   7      111.27      123.37      6.26 o 
  -4  10   7      112.56      119.45      6.12 o 
  -3  10   7        3.26        2.42      3.00 o 
  -2  10   7        0.34       -0.63      4.31 o 
  -1  10   7      121.04      133.97     11.14 o 
   0  10   7       25.80       26.86      7.94 o 
   1  10   7        4.61        6.93      6.65 o 
   2  10   7        6.91        2.55      8.66 o 
   3  10   7      185.10      144.35     12.96 o 
  -8  11   7        0.02       -4.38     10.49 o 
  -7  11   7        0.00        1.43      8.26 o 
  -6  11   7       28.03       35.99      7.18 o 
  -5  11   7       37.56       43.58      8.03 o 
  -4  11   7        8.89       13.65      6.73 o 
  -3  11   7       17.81       20.96      7.55 o 
  -2  11   7        0.03        0.44      6.76 o 
  -1  11   7      119.65      119.74     11.33 o 
   0  11   7       42.98       71.03      9.33 o 
   1  11   7       13.47       18.70      8.86 o 
  -6  12   7        6.32        2.91      8.48 o 
  -5  12   7      100.82      117.31     10.50 o 
  -3  12   7       14.70       17.79      8.85 o 
  -2  12   7        0.10        0.31      8.49 o 
  -5  13   7       96.90       83.06     10.27 o 
   1 -13   8       17.68       21.52      9.35 o 
   2 -13   8        2.95       14.99      9.73 o 
   3 -13   8        0.34       -2.94      9.34 o 
   4 -13   8       46.01       40.87     10.33 o 
  -2 -12   8       18.38        6.40      9.63 o 
  -1 -12   8       38.97       42.54     10.21 o 
   0 -12   8       11.24        5.21      7.83 o 
   1 -12   8       42.69       53.31     10.45 o 
   2 -12   8       38.04       30.62      9.05 o 
   3 -12   8        0.01        0.04      7.03 o 
   4 -12   8        0.07       -1.85      7.98 o 
   5 -12   8        2.64        4.80     10.07 o 
   6 -12   8       64.12       70.50     12.16 o 
   7 -12   8        3.61        0.00      8.56 o 
  -4 -11   8        7.31        7.50     10.19 o 
  -3 -11   8       11.30        8.82      8.23 o 
  -2 -11   8       13.00       23.78      8.16 o 
  -1 -11   8      127.11      115.56     11.36 o 
   0 -11   8       79.25       78.85     10.31 o 
   1 -11   8       47.40       44.52      9.34 o 
   2 -11   8        0.61        0.96      7.77 o 
   3 -11   8        0.15        2.54      7.29 o 
   4 -11   8       62.72       70.47      9.67 o 
   5 -11   8        0.74        1.91      8.62 o 
   6 -11   8        0.16        4.20      7.69 o 
   7 -11   8       42.39       56.49      7.83 o 
   8 -11   8       24.05       31.91      9.68 o 
   9 -11   8       64.84       79.84     12.68 o 
  -5 -10   8      123.71      136.52     11.90 o 
  -4 -10   8       46.94       54.90      9.55 o 
  -3 -10   8       19.48       18.52      8.58 o 
  -2 -10   8       22.69       22.95      7.26 o 
  -1 -10   8       24.36       34.19      8.08 o 
   0 -10   8       57.49       56.72      9.36 o 
   1 -10   8       12.88        7.40      6.79 o 
   2 -10   8      193.37      199.89     12.08 o 
   3 -10   8        0.08        2.67      6.96 o 
   4 -10   8      100.47       92.88     10.66 o 
   5 -10   8      147.02      139.34      7.95 o 
   6 -10   8       65.51       54.72     10.13 o 
   7 -10   8       15.39       24.12      9.45 o 
   8 -10   8       15.85       14.12      9.58 o 
   9 -10   8       17.47       12.53     10.48 o 
  10 -10   8       20.79       29.92     12.16 o 
  -6  -9   8       30.12       36.44      9.78 o 
  -5  -9   8        7.98       19.70      8.23 o 
  -4  -9   8        0.62        1.37      7.36 o 
  -3  -9   8       26.71       34.73      8.30 o 
  -2  -9   8       66.13       63.55      8.93 o 
  -1  -9   8       16.09       14.75      7.76 o 
   0  -9   8       49.88       52.18      8.78 o 
   1  -9   8       62.36       49.94      8.35 o 
   2  -9   8      210.99      188.33     12.15 o 
   3  -9   8      136.13      120.76      9.71 o 
   4  -9   8        0.03        1.28      7.38 o 
   5  -9   8       17.79       15.90      7.44 o 
   6  -9   8       35.85       25.89      8.50 o 
   7  -9   8       58.29       46.71      9.77 o 
   8  -9   8      146.62      149.47     12.40 o 
   9  -9   8       17.68       24.18      9.67 o 
  10  -9   8        3.50        4.28     10.55 o 
  -7  -8   8        0.39       -2.56      7.74 o 
  -6  -8   8       28.27       27.31      9.85 o 
  -5  -8   8      167.18      179.99     12.86 o 
  -4  -8   8       61.11       58.47      9.59 o 
  -3  -8   8        4.87        4.80      6.63 o 
  -2  -8   8       18.79       22.03      7.11 o 
  -1  -8   8       17.83       14.96      7.06 o 
   0  -8   8       54.86       39.49      5.90 o 
   1  -8   8       95.05       74.45      5.52 o 
   2  -8   8      102.25       80.60      5.86 o 
   3  -8   8      142.88      156.17      2.75 o 
   4  -8   8      219.40      236.26      7.74 o 
   5  -8   8      111.31      105.48      6.11 o 
   6  -8   8        2.76       -0.61      3.35 o 
   7  -8   8        3.96        1.54      3.99 o 
   8  -8   8       95.48      106.95     14.18 o 
   9  -8   8       11.20       12.36      5.27 o 
  10  -8   8       94.88       97.20      8.37 o 
  11  -8   8       18.82       29.35     10.98 o 
  -8  -7   8       44.59       67.32     11.10 o 
  -7  -7   8      330.45      360.09     16.76 o 
  -6  -7   8      192.50      193.88     12.76 o 
  -5  -7   8      428.06      411.80      9.39 o 
  -4  -7   8      244.85      212.29     11.02 o 
  -3  -7   8      104.23      107.08      5.59 o 
  -2  -7   8       54.30       69.55      3.92 o 
  -1  -7   8       96.25       97.88      7.43 o 
   0  -7   8      176.39      181.43      6.29 o 
   1  -7   8      378.91      369.68      8.68 o 
   2  -7   8      334.35      322.77      4.72 o 
   3  -7   8       12.43       14.95      1.52 o 
   4  -7   8      165.28      152.96      4.57 o 
   5  -7   8       76.56       65.84      3.96 o 
   6  -7   8      303.58      272.01      6.98 o 
   7  -7   8      129.42      128.24      9.39 o 
   8  -7   8       37.72       42.85      7.84 o 
   9  -7   8        7.74        7.67      7.58 o 
  10  -7   8        3.14        7.60      7.82 o 
  11  -7   8        2.37       -5.53     10.47 o 
  -9  -6   8        0.23        0.83      9.26 o 
  -8  -6   8        0.46       -0.75      5.52 o 
  -7  -6   8        3.57        4.15      4.82 o 
  -6  -6   8      394.23      380.36      9.88 o 
  -5  -6   8       56.55       59.99      5.04 o 
  -4  -6   8      122.95      114.76      6.00 o 
  -3  -6   8      300.57      301.53      5.37 o 
  -2  -6   8       18.15       21.33      1.48 o 
  -1  -6   8      195.75      177.95      3.50 o 
   0  -6   8        4.92        8.57      1.09 o 
   1  -6   8       60.95       65.96      2.26 o 
   2  -6   8      216.05      210.05      3.46 o 
   3  -6   8       11.45       12.71      1.63 o 
   4  -6   8      104.35      105.92      3.16 o 
   5  -6   8      246.14      238.96      3.16 o 
   6  -6   8        0.04        2.28      3.90 o 
   7  -6   8        0.94        0.39      4.25 o 
   8  -6   8      125.82      129.66      7.81 o 
   9  -6   8        0.03        5.69      7.64 o 
  10  -6   8       36.42       36.08      9.62 o 
  11  -6   8        1.89        4.39      8.79 o 
 -10  -5   8       85.93       87.82      7.89 o 
  -9  -5   8       17.41       16.37      5.58 o 
  -8  -5   8        1.02        5.46      4.86 o 
  -7  -5   8        4.86        3.00      4.64 o 
  -6  -5   8       77.85       87.80      5.83 o 
  -5  -5   8       61.31       59.05      3.85 o 
  -4  -5   8       14.77        7.60      1.74 o 
  -3  -5   8       14.33       19.58      1.74 o 
  -2  -5   8      254.13      296.48      3.77 o 
  -1  -5   8       24.68       19.00      2.71 o 
   0  -5   8        0.06        1.46      1.37 o 
   1  -5   8        9.35        6.35      1.67 o 
   2  -5   8      516.68      514.85      7.14 o 
   3  -5   8        0.78        1.03      1.83 o 
   4  -5   8      244.24      235.97      4.43 o 
   5  -5   8        6.31        7.23      1.41 o 
   6  -5   8      382.39      353.98      6.00 o 
   7  -5   8      124.52      122.01      6.96 o 
   8  -5   8        0.72       -1.37      5.09 o 
   9  -5   8       15.78       22.47      8.48 o 
  10  -5   8      115.26      134.34     12.14 o 
  11  -5   8       12.20       21.33      9.96 o 
 -11  -4   8        0.41       -3.36     10.14 o 
 -10  -4   8       14.61       17.17      8.32 o 
  -9  -4   8       33.11       30.80      5.91 o 
  -8  -4   8       44.60       45.89      5.65 o 
  -7  -4   8       74.94       72.44      5.91 o 
  -6  -4   8      229.75      215.18      8.70 o 
  -5  -4   8       21.41       24.51      4.20 o 
  -4  -4   8       11.24        9.32      3.17 o 
  -3  -4   8       91.11       85.14      3.07 o 
  -2  -4   8       70.34       75.89      3.11 o 
  -1  -4   8        3.68        1.02      1.48 o 
   0  -4   8      423.28      416.85      6.94 o 
   1  -4   8      168.89      132.53      4.61 o 
   2  -4   8      149.36      146.15      3.93 o 
   3  -4   8      112.69      133.82      4.64 o 
   4  -4   8      163.75      170.57      5.10 o 
   5  -4   8      182.75      176.28      3.28 o 
   6  -4   8        3.13        2.91      2.04 o 
   7  -4   8        0.37       -0.80      4.30 o 
   8  -4   8       19.23       14.60      5.25 o 
   9  -4   8       59.78       62.88      6.48 o 
  10  -4   8        0.01        9.03      8.93 o 
  11  -4   8      113.57      113.73     12.38 o 
 -11  -3   8       12.74       18.55      9.33 o 
 -10  -3   8       20.36       10.81      7.65 o 
  -9  -3   8        3.94        6.29      5.52 o 
  -8  -3   8       50.85       50.05      6.01 o 
  -7  -3   8        0.40        1.24      4.25 o 
  -6  -3   8      467.95      431.40      9.73 o 
  -5  -3   8       20.19       23.51      4.02 o 
  -4  -3   8       81.94       69.86      4.18 o 
  -3  -3   8      399.23      455.09      6.00 o 
  -2  -3   8        1.39        6.81      1.70 o 
  -1  -3   8        0.00        2.30      1.62 o 
   0  -3   8     1130.09     1173.63      9.07 o 
   1  -3   8       12.18       10.09      1.51 o 
   2  -3   8       14.54       24.71      1.52 o 
   3  -3   8       67.15       72.71      2.31 o 
   4  -3   8       62.61       56.49      2.03 o 
   5  -3   8      749.83      726.08     14.22 o 
   6  -3   8     2093.14     2021.46     31.18 o 
   7  -3   8        4.84        8.47      4.59 o 
   8  -3   8       23.37       26.94      5.61 o 
   9  -3   8      152.09      169.10      8.82 o 
  10  -3   8       56.77       49.69     10.86 o 
  11  -3   8        0.07       -2.82      9.69 o 
 -10  -2   8       47.25       64.42     11.01 o 
  -9  -2   8        9.88        7.84      6.53 o 
  -8  -2   8        0.07       -1.25      4.45 o 
  -7  -2   8       25.77       26.00      4.79 o 
  -6  -2   8      414.44      372.14      8.75 o 
  -5  -2   8        0.67       -0.70      3.13 o 
  -4  -2   8       18.56        8.13      2.97 o 
  -3  -2   8      583.95      588.43     11.22 o 
  -2  -2   8     1563.37     1743.00     18.47 o 
  -1  -2   8        2.51        1.68      1.41 o 
   0  -2   8     2915.34     3048.33     13.89 o 
   1  -2   8        7.89        4.77      1.11 o 
   2  -2   8      130.11      170.81      3.22 o 
   3  -2   8      865.46      854.26      7.85 o 
   4  -2   8      161.49      177.24      4.25 o 
   5  -2   8      758.21      764.57      7.94 o 
   6  -2   8     1338.63     1227.01      9.31 o 
   7  -2   8        0.32        1.34      1.38 o 
   8  -2   8       26.33       23.04      5.21 o 
   9  -2   8       57.08       50.73      6.64 o 
  10  -2   8      349.52      338.98     17.18 o 
  11  -2   8        0.78        3.75      8.40 o 
 -12  -1   8       13.22        8.38     11.32 o 
 -11  -1   8       81.14       97.18     12.34 o 
 -10  -1   8       22.43       34.27      9.85 o 
  -9  -1   8        0.36        4.31      7.70 o 
  -8  -1   8       12.95       10.18      7.04 o 
  -7  -1   8       30.30       35.32      4.76 o 
  -6  -1   8      251.98      216.05      8.75 o 
  -5  -1   8      140.60      123.84      4.16 o 
  -4  -1   8      239.55      238.70      4.85 o 
  -3  -1   8       22.06       15.59      1.88 o 
  -2  -1   8        3.63        3.74      1.45 o 
  -1  -1   8     1548.09     1566.54      9.12 o 
   0  -1   8      810.78      726.27      7.28 o 
   1  -1   8       71.86       41.51      3.48 o 
   2  -1   8      624.88      762.28     13.77 o 
   3  -1   8        9.26       12.37      1.86 o 
   4  -1   8      543.25      586.53      5.54 o 
   5  -1   8      119.23      115.26      3.66 o 
   6  -1   8      367.82      349.89      6.63 o 
   7  -1   8      253.63      267.38      4.89 o 
   8  -1   8        7.77        8.91      4.65 o 
   9  -1   8        0.75        2.69      4.54 o 
  10  -1   8       33.70       37.74      9.68 o 
  11  -1   8       24.80       29.10      9.43 o 
 -12   0   8       37.07       41.97     11.48 o 
 -11   0   8        0.00       -0.76      8.95 o 
 -10   0   8      231.25      264.37     15.40 o 
  -9   0   8       55.39       53.29      9.83 o 
  -8   0   8        0.25       -1.70      7.40 o 
  -7   0   8      883.11      868.50     20.04 o 
  -6   0   8       12.29       15.79      2.74 o 
  -5   0   8      171.35      177.65      6.17 o 
  -4   0   8      264.57      272.01      5.44 o 
  -3   0   8      551.98      617.32      5.86 o 
  -2   0   8      156.71      160.34      4.38 o 
  -1   0   8      473.54      452.09      7.72 o 
   0   0   8      279.29      326.34      5.71 o 
   1   0   8     4131.86     4419.78    100.85 o 
   2   0   8      805.42      926.34     25.12 o 
   3   0   8       93.98       90.47      2.89 o 
   4   0   8      418.60      428.97      6.46 o 
   5   0   8      218.91      206.62      4.68 o 
   6   0   8      142.94      157.54      4.53 o 
   7   0   8      132.20      126.39      4.43 o 
   8   0   8       46.18       60.08      6.73 o 
   9   0   8        4.90        8.92      4.89 o 
  10   0   8      154.41      168.88     14.76 o 
 -12   1   8        3.40        7.42     10.81 o 
 -11   1   8      257.08      278.52     16.67 o 
 -10   1   8       25.06       26.66      9.29 o 
  -9   1   8        6.87       15.93      8.87 o 
  -8   1   8      328.79      279.29     14.47 o 
  -7   1   8      532.25      491.69      9.43 o 
  -6   1   8        7.60        6.16      2.76 o 
  -5   1   8        0.02        4.15      3.41 o 
  -4   1   8      306.01      275.43      5.38 o 
  -3   1   8      262.31      327.53      6.93 o 
  -2   1   8       82.12       78.10      2.76 o 
  -1   1   8        2.36        1.57      1.00 o 
   0   1   8      471.87      494.58      7.11 o 
   1   1   8       13.01       14.80      1.41 o 
   2   1   8       42.98       44.86      2.31 o 
   3   1   8       82.28       93.88      2.93 o 
   4   1   8        8.37        9.12      2.29 o 
   5   1   8        0.36        1.15      2.40 o 
   6   1   8        1.03        3.45      2.64 o 
   7   1   8        1.48        3.97      2.74 o 
   8   1   8       25.22       24.48      3.23 o 
   9   1   8        3.36        9.79      7.58 o 
  10   1   8        2.87       -0.35     10.04 o 
 -12   2   8        4.63        4.29     10.19 o 
 -11   2   8       70.68       65.82     10.86 o 
 -10   2   8        0.01        1.23      6.89 o 
  -9   2   8       38.36       27.57      8.83 o 
  -8   2   8      158.25      150.78      6.12 o 
  -7   2   8      685.71      699.28     10.78 o 
  -6   2   8       58.01       53.90      4.26 o 
  -5   2   8      385.32      381.54      9.72 o 
  -4   2   8       77.43      101.04      5.43 o 
  -3   2   8       90.09       89.33      2.55 o 
  -2   2   8       37.23       45.90      2.81 o 
  -1   2   8       22.28       35.52      3.69 o 
   0   2   8      237.80      253.55      9.45 o 
   1   2   8      300.60      325.86      4.08 o 
   2   2   8       71.71       93.28      3.13 o 
   3   2   8      637.58      632.97      6.14 o 
   4   2   8      177.31      178.63      4.66 o 
   5   2   8      111.36      114.09      4.64 o 
   6   2   8       19.92       23.69      3.18 o 
   7   2   8       36.69       35.33      3.49 o 
   8   2   8        1.18       -1.00      4.01 o 
   9   2   8       48.84       55.63     10.71 o 
  10   2   8       49.04       42.54     10.19 o 
 -12   3   8        4.39        8.07      9.53 o 
 -11   3   8        0.19        3.07      7.93 o 
 -10   3   8        0.86        7.52      7.33 o 
  -9   3   8        1.29        7.38      6.94 o 
  -8   3   8       81.66       78.56      5.71 o 
  -7   3   8      112.13      117.26      5.19 o 
  -6   3   8       63.42       73.38      4.40 o 
  -5   3   8      789.72      750.40      8.31 o 
  -4   3   8      228.43      222.68      3.79 o 
  -3   3   8      151.48      138.41      3.14 o 
  -2   3   8        2.32        0.57      1.08 o 
  -1   3   8      189.24      221.24      8.05 o 
   0   3   8     1226.20     1239.19     26.11 o 
   1   3   8        2.01        1.77      1.13 o 
   2   3   8      247.62      294.12      5.35 o 
   3   3   8       16.42       17.05      2.65 o 
   4   3   8        7.41        6.56      2.50 o 
   5   3   8        9.19       11.56      2.76 o 
   6   3   8       68.20       71.99      4.13 o 
   7   3   8      525.37      529.10     11.65 o 
   8   3   8      404.13      401.41     10.79 o 
   9   3   8       16.37       15.01      9.64 o 
 -12   4   8        5.41        8.38      9.65 o 
 -11   4   8       15.89       16.09      8.71 o 
 -10   4   8        0.21        5.17      8.52 o 
  -9   4   8       86.66       90.99      4.99 o 
  -8   4   8       11.37        8.17      3.24 o 
  -7   4   8       35.85       34.19      3.05 o 
  -6   4   8      295.66      278.65     10.21 o 
  -5   4   8      120.42      126.21      3.98 o 
  -4   4   8       13.59       16.57      1.87 o 
  -3   4   8       26.98       18.37      2.48 o 
  -2   4   8        7.21       11.74      3.05 o 
  -1   4   8      935.19      994.82      6.73 o 
   0   4   8      381.24      417.66      4.61 o 
   1   4   8       46.17       47.98      1.85 o 
   2   4   8      121.66      140.36      4.27 o 
   3   4   8       70.72       67.23      4.81 o 
   4   4   8        0.42        0.80      2.56 o 
   5   4   8       81.52       83.06      4.05 o 
   6   4   8        7.08       11.43      5.52 o 
   7   4   8      167.19      175.95     14.84 o 
   8   4   8       88.08       85.27      6.44 o 
   9   4   8       21.96       28.89     10.52 o 
 -12   5   8        7.46        7.99     10.92 o 
 -11   5   8      181.84      179.96     14.31 o 
 -10   5   8       54.07       56.50     10.41 o 
  -9   5   8        7.81        8.21      2.51 o 
  -8   5   8      529.27      506.51      7.72 o 
  -7   5   8        2.85        2.82      2.56 o 
  -6   5   8      242.28      219.69      5.17 o 
  -5   5   8       79.74       71.38      3.45 o 
  -4   5   8      303.41      282.20      5.85 o 
  -3   5   8      946.28      974.04     11.99 o 
  -2   5   8      194.68      192.56      4.30 o 
  -1   5   8      697.99      727.87     16.42 o 
   0   5   8       74.44       88.52      2.93 o 
   1   5   8      133.23      141.01      3.93 o 
   2   5   8        0.61        2.24      1.82 o 
   3   5   8        0.01        0.47      2.70 o 
   4   5   8       75.08       71.15      3.68 o 
   5   5   8      670.55      649.19     13.51 o 
   6   5   8       64.37       58.61      5.81 o 
   7   5   8       24.58       20.65      5.13 o 
   8   5   8        0.07        1.12      5.73 o 
   9   5   8       20.54        8.91      9.75 o 
 -12   6   8        7.05       14.18     11.05 o 
 -11   6   8        2.02        9.12      8.16 o 
 -10   6   8        3.28        2.42      7.00 o 
  -9   6   8        6.68        8.79      7.33 o 
  -8   6   8        5.44        7.85      2.39 o 
  -7   6   8      103.80       94.34      4.00 o 
  -6   6   8      939.42      861.16     20.98 o 
  -5   6   8       25.38       21.99      3.22 o 
  -4   6   8       11.25       14.40      2.97 o 
  -3   6   8       12.82       14.35      2.27 o 
  -2   6   8       48.72       45.72      5.10 o 
  -1   6   8       30.61       25.61      2.34 o 
   0   6   8       23.71       31.29      2.53 o 
   1   6   8       28.23       24.50      2.56 o 
   2   6   8     1210.09     1208.74     15.69 o 
   3   6   8      683.58      647.67     13.28 o 
   4   6   8       19.68       17.50      7.87 o 
   5   6   8        2.67        1.87      6.72 o 
   6   6   8       58.86       55.24      6.17 o 
   7   6   8       19.81       32.92      7.97 o 
   8   6   8       16.82       22.71      6.91 o 
 -12   7   8        3.14        1.27     11.82 o 
 -11   7   8       32.10       30.52      9.69 o 
 -10   7   8       38.91       51.83      9.16 o 
  -9   7   8       74.20       74.59      9.41 o 
  -8   7   8       19.68       24.79      3.94 o 
  -7   7   8       10.50       12.35      3.29 o 
  -6   7   8       76.72       84.71      4.60 o 
  -5   7   8       48.43       48.40      4.01 o 
  -4   7   8       47.62       32.54      3.09 o 
  -3   7   8       17.95       22.41      3.20 o 
  -2   7   8       35.31       42.66      3.04 o 
  -1   7   8        0.47        1.97      2.28 o 
   0   7   8        0.37        0.42      2.27 o 
   1   7   8      337.28      304.02      6.65 o 
   2   7   8      199.83      198.03      5.78 o 
   3   7   8       82.18       79.82      6.72 o 
   4   7   8      135.06      125.83      6.36 o 
   5   7   8        0.61       -0.94      4.89 o 
   6   7   8      180.37      169.55      8.81 o 
   7   7   8       13.59       12.37      6.74 o 
 -11   8   8        3.45       -1.79     10.36 o 
 -10   8   8        8.98        6.66      8.14 o 
  -9   8   8        1.39        2.55      5.28 o 
  -8   8   8      101.08      101.00      5.08 o 
  -7   8   8        8.09        9.15      3.33 o 
  -6   8   8       65.86       54.46      4.13 o 
  -5   8   8       32.61       23.69      3.34 o 
  -4   8   8        0.57       -0.28      2.38 o 
  -3   8   8        0.07        3.28      2.68 o 
  -2   8   8      280.07      276.59      6.00 o 
  -1   8   8        0.25       -0.89      2.75 o 
   0   8   8       14.05       18.73      3.00 o 
   1   8   8       12.59       12.87      3.28 o 
   2   8   8      115.64      103.49      7.50 o 
   3   8   8        7.18        4.36      7.41 o 
   4   8   8       46.10       54.30      8.81 o 
   5   8   8       22.31       33.63      5.78 o 
   6   8   8       17.69       11.24      8.08 o 
 -11   9   8      125.50      128.19     13.28 o 
 -10   9   8        1.01       -0.17      6.83 o 
  -9   9   8        2.58        1.78      5.41 o 
  -8   9   8       13.80       16.18      5.35 o 
  -7   9   8       56.50       56.07      4.59 o 
  -6   9   8        2.90        3.68      3.20 o 
  -5   9   8       57.19       59.19      4.27 o 
  -4   9   8        0.07        1.81      2.69 o 
  -3   9   8        2.33        1.42      2.76 o 
  -2   9   8       11.46       10.58      2.88 o 
  -1   9   8       41.11       41.83      9.46 o 
   0   9   8       34.81       36.37      5.62 o 
   1   9   8       19.88       15.05      5.65 o 
   2   9   8       17.19       21.06      8.50 o 
   3   9   8       26.38       25.05      8.63 o 
   4   9   8       12.05       13.23      8.35 o 
  -9  10   8        2.15       -2.13     11.11 o 
  -8  10   8       11.74       14.73      8.84 o 
  -7  10   8       89.65       96.32      6.44 o 
  -6  10   8      102.76       99.10      7.01 o 
  -5  10   8       26.85       25.50      7.03 o 
  -4  10   8       14.75       23.50      6.54 o 
  -3  10   8        6.86        5.33      4.43 o 
  -2  10   8       15.22       15.24      4.66 o 
  -1  10   8       60.61       56.27      5.99 o 
   0  10   8        3.27        6.71      8.41 o 
   1  10   8       25.28       27.16      9.39 o 
   2  10   8        0.48        3.14      8.18 o 
   3  10   8      153.23      161.23     13.74 o 
  -8  11   8       26.40       31.38     10.32 o 
  -7  11   8       49.67       50.15     10.33 o 
  -6  11   8        7.09       16.97      7.22 o 
  -5  11   8       50.12       66.49      8.70 o 
  -4  11   8        0.23       -1.14      6.70 o 
  -3  11   8        6.48        2.50      6.30 o 
  -2  11   8       12.79       12.21      8.32 o 
  -1  11   8       97.94      119.64     11.40 o 
   0  11   8       55.08       51.74     10.01 o 
  -6  12   8        0.28        3.05      9.05 o 
  -5  12   8      320.11      321.67     15.65 o 
  -4  12   8        0.13        1.75      8.74 o 
  -3  12   8       52.47       57.78      9.63 o 
  -2  12   8       47.73       43.33     10.22 o 
   2 -13   9      187.85      223.44     16.08 o 
   3 -13   9        0.15       -1.73     10.02 o 
  -2 -12   9        0.33        1.41      8.90 o 
  -1 -12   9       54.70       60.35     10.73 o 
   0 -12   9       16.69       10.99      8.97 o 
   1 -12   9        2.02       -4.62      9.65 o 
   2 -12   9      153.21      196.82     14.23 o 
   3 -12   9       39.40       53.69      9.58 o 
   4 -12   9        1.52        9.68      9.33 o 
   5 -12   9        4.39        5.35      8.62 o 
   6 -12   9        0.09        7.94      8.61 o 
  -4 -11   9       46.58       55.01      9.46 o 
  -3 -11   9       88.31      103.65     12.95 o 
  -2 -11   9       22.85       23.75      9.53 o 
  -1 -11   9       18.66       17.20      8.11 o 
   0 -11   9        2.15        3.94      6.39 o 
   1 -11   9       16.54       14.06      8.07 o 
   2 -11   9        2.84        1.14      8.36 o 
   3 -11   9        1.33        3.08      7.70 o 
   4 -11   9       32.85       41.17      8.99 o 
   5 -11   9       12.02       11.83      9.04 o 
   6 -11   9       17.92       25.13     10.32 o 
   7 -11   9       18.44       25.37      6.35 o 
   8 -11   9        3.66        8.24      9.25 o 
  -5 -10   9        3.50        5.98      9.47 o 
  -4 -10   9        8.55        8.71      9.22 o 
  -3 -10   9        8.40       15.59      8.42 o 
  -2 -10   9        1.25        1.82      8.21 o 
  -1 -10   9       14.44       14.04      8.29 o 
   0 -10   9        7.25       11.63      7.67 o 
   1 -10   9       16.41       15.30      7.07 o 
   2 -10   9       25.01       20.82      7.34 o 
   3 -10   9      143.29      144.88     12.35 o 
   4 -10   9        7.30        6.62      6.91 o 
   5 -10   9       77.23       67.94     10.73 o 
   6 -10   9       47.23       50.80      6.79 o 
   7 -10   9        6.99        6.18      8.93 o 
   8 -10   9       61.13       66.19     11.11 o 
   9 -10   9      145.54      149.38     13.94 o 
  -6  -9   9       25.69       31.62      9.26 o 
  -5  -9   9       12.86       13.36      9.31 o 
  -4  -9   9       17.68       20.96      9.03 o 
  -3  -9   9       67.46       62.59      9.35 o 
  -2  -9   9       10.45       11.86      6.74 o 
  -1  -9   9       29.10       33.10      7.81 o 
   0  -9   9      295.73      253.73     13.37 o 
   1  -9   9       44.68       54.84      5.05 o 
   2  -9   9        1.90        2.15      4.46 o 
   3  -9   9       14.36       12.63      4.76 o 
   4  -9   9      180.43      163.72      8.18 o 
   5  -9   9      166.51      173.28     13.50 o 
   6  -9   9        5.25        2.97      7.74 o 
   7  -9   9        4.85        7.76      8.49 o 
   8  -9   9       11.18        7.21      7.77 o 
   9  -9   9       51.16       70.15     11.53 o 
  10  -9   9       64.94       72.62     11.99 o 
  -7  -8   9        0.00       -4.96      9.13 o 
  -6  -8   9        6.70       16.54      7.77 o 
  -5  -8   9        9.36        8.00      6.85 o 
  -4  -8   9        2.57        1.91      7.55 o 
  -3  -8   9       26.27       24.30      7.82 o 
  -2  -8   9       75.25       81.70      9.17 o 
  -1  -8   9        8.98        7.29      3.32 o 
   0  -8   9      147.25      151.45      6.25 o 
   1  -8   9       31.93       23.17      4.53 o 
   2  -8   9      701.16      684.68     12.71 o 
   3  -8   9      223.79      184.50      5.26 o 
   4  -8   9      527.67      505.13      7.11 o 
   5  -8   9       14.59       14.92      3.35 o 
   6  -8   9      155.49      145.43      5.75 o 
   7  -8   9        1.68        1.72      3.70 o 
   8  -8   9        0.16        1.85      4.35 o 
   9  -8   9        9.46       16.31      5.72 o 
  10  -8   9       24.50       25.42      6.58 o 
  11  -8   9        1.28        6.89      8.20 o 
  -8  -7   9       67.85       50.44      9.83 o 
  -7  -7   9        4.36        8.87      8.14 o 
  -6  -7   9       40.82       48.44      8.74 o 
  -5  -7   9      140.19      147.57      6.20 o 
  -4  -7   9       72.29       74.46      4.57 o 
  -3  -7   9      417.14      416.28      5.34 o 
  -2  -7   9       18.21       17.56      3.13 o 
  -1  -7   9       13.66        3.54      3.16 o 
   0  -7   9        8.86        7.10      3.48 o 
   1  -7   9      428.47      409.74     20.73 o 
   2  -7   9        3.96        1.41      1.19 o 
   3  -7   9       42.59       42.32      2.06 o 
   4  -7   9        7.42        6.34      2.65 o 
   5  -7   9        0.84       -0.59      2.94 o 
   6  -7   9        0.00        1.17      3.37 o 
   7  -7   9       14.21       12.25      3.88 o 
   8  -7   9        2.88        5.22      3.96 o 
   9  -7   9        4.41        3.60      7.18 o 
  10  -7   9       15.01       18.26      7.94 o 
  11  -7   9        3.32       11.07     10.34 o 
  -9  -6   9       42.95       46.27      8.98 o 
  -8  -6   9       62.12       85.35      6.79 o 
  -7  -6   9       25.20       25.40      5.26 o 
  -6  -6   9       18.47       24.91      4.63 o 
  -5  -6   9      459.65      460.33      9.84 o 
  -4  -6   9       41.19       50.13      2.48 o 
  -3  -6   9      945.39      852.48      6.70 o 
  -2  -6   9      107.23      107.57      4.25 o 
  -1  -6   9        6.47        7.13      1.57 o 
   0  -6   9      700.01      653.30      6.28 o 
   1  -6   9      713.69      680.69      9.61 o 
   2  -6   9        3.80        5.73      2.15 o 
   3  -6   9      103.78       92.29      3.31 o 
   4  -6   9       56.03       66.56      3.72 o 
   5  -6   9      108.67       87.22      2.41 o 
   6  -6   9      107.87      106.06      3.13 o 
   7  -6   9       27.18       20.70      4.93 o 
   8  -6   9        0.19        1.86      5.13 o 
   9  -6   9        5.50        7.43      7.88 o 
  10  -6   9       28.91       32.72      9.82 o 
  11  -6   9        3.80        0.71     10.72 o 
 -10  -5   9        0.03       -4.40      5.93 o 
  -9  -5   9       19.15       17.92      5.70 o 
  -8  -5   9        9.00       10.05      5.18 o 
  -7  -5   9      214.42      212.81      8.21 o 
  -6  -5   9      524.72      531.71     11.90 o 
  -5  -5   9        0.28        0.64      1.69 o 
  -4  -5   9      490.97      476.39      7.50 o 
  -3  -5   9      676.25      684.02      6.42 o 
  -2  -5   9      215.40      216.48      3.51 o 
  -1  -5   9      370.29      350.71      5.01 o 
   0  -5   9      146.09      145.70      5.67 o 
   1  -5   9      369.15      363.79      5.48 o 
   2  -5   9       80.18       88.22      2.92 o 
   3  -5   9        0.11        0.39      1.95 o 
   4  -5   9        2.84        2.35      1.93 o 
   5  -5   9      114.51      120.73      3.54 o 
   6  -5   9       41.34       44.54      3.21 o 
   7  -5   9        1.83        2.65      4.78 o 
   8  -5   9        2.75        2.99      6.15 o 
   9  -5   9       19.48       18.93      5.67 o 
  10  -5   9      505.74      522.76     20.80 o 
  11  -5   9       32.88       29.75     10.51 o 
 -11  -4   9        2.18        0.26     11.06 o 
 -10  -4   9       45.81       45.87      6.94 o 
  -9  -4   9       34.91       35.73      6.37 o 
  -8  -4   9       32.74       33.89      6.00 o 
  -7  -4   9       16.13       18.54      4.43 o 
  -6  -4   9       67.07       70.69      5.92 o 
  -5  -4   9       62.24       61.86      4.88 o 
  -4  -4   9        0.06       -0.19      3.20 o 
  -3  -4   9        9.32       12.18      2.15 o 
  -2  -4   9       12.61       12.72      1.58 o 
  -1  -4   9       39.36       50.39      2.38 o 
   0  -4   9      359.82      361.46      7.85 o 
   1  -4   9       28.25       25.15      2.09 o 
   2  -4   9       10.06       11.33      1.58 o 
   3  -4   9      116.63      114.96      3.04 o 
   4  -4   9       14.45       24.87      1.95 o 
   5  -4   9        8.07        7.71      1.48 o 
   6  -4   9      785.34      741.49      9.51 o 
   7  -4   9        4.81        5.09      2.95 o 
   8  -4   9       52.53       55.23     10.63 o 
   9  -4   9        8.95        9.85      5.30 o 
  10  -4   9       10.55       14.08      7.88 o 
  11  -4   9       98.48      126.56     13.35 o 
 -11  -3   9        0.55        0.60     10.25 o 
 -10  -3   9       11.06       18.30      8.02 o 
  -9  -3   9       23.80       20.90      6.13 o 
  -8  -3   9        2.71        2.74      4.31 o 
  -7  -3   9       73.76       68.79      5.60 o 
  -6  -3   9      781.24      777.30     12.70 o 
  -5  -3   9      836.17      828.57     12.04 o 
  -4  -3   9        0.52        2.91      3.19 o 
  -3  -3   9       72.97       68.62      3.52 o 
  -2  -3   9      168.96      197.38      3.58 o 
  -1  -3   9      175.77      160.50      3.72 o 
   0  -3   9       23.80       26.58      1.70 o 
   1  -3   9       67.98       63.02      2.27 o 
   2  -3   9        0.01       -0.03      1.24 o 
   3  -3   9      365.64      363.83      4.76 o 
   4  -3   9      337.36      321.15      4.68 o 
   5  -3   9       80.32       89.05      2.49 o 
   6  -3   9        5.51        6.26      1.75 o 
   7  -3   9      196.76      207.24      6.13 o 
   8  -3   9        1.67        1.37      5.02 o 
   9  -3   9        0.84        0.30      5.20 o 
  10  -3   9      225.13      223.38     14.68 o 
  11  -3   9        0.52       10.50      9.77 o 
 -11  -2   9        0.32        1.48      8.53 o 
 -10  -2   9      258.00      283.44     16.03 o 
  -9  -2   9        2.85        6.92      7.64 o 
  -8  -2   9       29.07       20.67      4.89 o 
  -7  -2   9       56.17       56.95      5.51 o 
  -6  -2   9       43.28       40.73      4.86 o 
  -5  -2   9      287.52      282.05      7.36 o 
  -4  -2   9      101.40       99.36      3.75 o 
  -3  -2   9      448.98      534.15      6.74 o 
  -2  -2   9        4.51        1.45      1.38 o 
  -1  -2   9        1.34        1.15      1.40 o 
   0  -2   9       17.90       14.30      1.27 o 
   1  -2   9      554.27      643.91      6.45 o 
   2  -2   9      225.12      211.03      3.18 o 
   3  -2   9      231.29      264.68      4.92 o 
   4  -2   9        6.49        7.46      2.02 o 
   5  -2   9     2493.79     2455.70     13.82 o 
   6  -2   9      509.23      521.06      6.70 o 
   7  -2   9      166.37      166.07      4.13 o 
   8  -2   9        0.64        0.78      4.62 o 
   9  -2   9        0.29        2.25      5.23 o 
  10  -2   9      239.97      263.21     16.85 o 
  11  -2   9       22.45       28.04     11.13 o 
 -12  -1   9        0.12        2.30      9.45 o 
 -11  -1   9       31.41       32.92      9.59 o 
 -10  -1   9       42.08       40.51      9.96 o 
  -9  -1   9       24.49       37.65      8.64 o 
  -8  -1   9       22.21       13.19      7.36 o 
  -7  -1   9     1325.45     1260.75     43.68 o 
  -6  -1   9      152.96      160.41      6.48 o 
  -5  -1   9      324.83      337.43      6.20 o 
  -4  -1   9       32.18       42.09      2.94 o 
  -3  -1   9      413.15      497.62      7.71 o 
  -2  -1   9       12.85       16.35      1.71 o 
  -1  -1   9     2164.52     2359.72     27.28 o 
   0  -1   9      178.86      153.32      4.60 o 
   1  -1   9     2548.92     2672.11     25.53 o 
   2  -1   9     4746.34     4986.77    108.21 o 
   3  -1   9       49.61       65.80      2.95 o 
   4  -1   9      125.14      114.40      2.97 o 
   5  -1   9      410.62      402.71      6.22 o 
   6  -1   9      283.52      299.35      5.62 o 
   7  -1   9      258.51      259.15      5.04 o 
   8  -1   9       16.58       13.08      4.68 o 
   9  -1   9       10.58       11.51      5.14 o 
  10  -1   9        4.61        3.63      9.59 o 
 -12   0   9        0.51       -7.60     10.58 o 
 -11   0   9       13.46        8.17      9.52 o 
 -10   0   9       59.61       59.52     10.55 o 
  -9   0   9       77.97       77.91     10.91 o 
  -8   0   9      254.53      261.12     13.89 o 
  -7   0   9      122.58      101.27      9.50 o 
  -6   0   9      101.34      101.14      4.18 o 
  -5   0   9      569.04      571.90      7.54 o 
  -4   0   9      773.60      792.55      9.34 o 
  -3   0   9       72.38       61.17      2.37 o 
  -2   0   9      288.45      291.49      3.84 o 
  -1   0   9      395.91      447.68      5.84 o 
   0   0   9        0.70        2.19      1.50 o 
   1   0   9      805.97      868.67     13.30 o 
   2   0   9     1074.82     1096.37     21.15 o 
   3   0   9       84.50      109.76      4.19 o 
   4   0   9       96.06       89.91      3.49 o 
   5   0   9        1.74        1.78      2.35 o 
   6   0   9      309.96      302.85      6.05 o 
   7   0   9      141.91      148.21      4.33 o 
   8   0   9       51.60       43.21      5.40 o 
   9   0   9       32.89       22.56      5.29 o 
  10   0   9        3.50       14.84      9.09 o 
 -12   1   9       46.27       60.76     10.59 o 
 -11   1   9        8.42        9.33      9.99 o 
 -10   1   9       33.04       28.93      9.94 o 
  -9   1   9      185.01      181.10     12.49 o 
  -8   1   9       21.96       25.13      7.87 o 
  -7   1   9       62.72       74.76      5.10 o 
  -6   1   9       87.46       89.79      4.85 o 
  -5   1   9        8.76        8.55      3.67 o 
  -4   1   9       41.37       38.20      2.79 o 
  -3   1   9      193.20      201.06      3.57 o 
  -2   1   9        7.61        6.31      1.04 o 
  -1   1   9       61.65       58.01      1.91 o 
   0   1   9        1.04        5.19      3.61 o 
   1   1   9       16.77       23.60      1.86 o 
   2   1   9      276.93      308.85     12.16 o 
   3   1   9        0.74        1.77      1.75 o 
   4   1   9      165.68      163.02      4.54 o 
   5   1   9      807.92      790.99      9.30 o 
   6   1   9       45.66       37.52      3.37 o 
   7   1   9       23.82       20.31      2.94 o 
   8   1   9        6.79        3.94      4.43 o 
   9   1   9       99.82      107.78     12.32 o 
  10   1   9       12.85       16.41      9.84 o 
 -12   2   9      186.78      215.02     15.95 o 
 -11   2   9       71.27       83.93     11.30 o 
 -10   2   9       27.99       28.55      7.49 o 
  -9   2   9       61.81       56.48      9.41 o 
  -8   2   9      197.62      192.90      9.01 o 
  -7   2   9        1.00        6.97      3.73 o 
  -6   2   9       22.41       32.30      3.62 o 
  -5   2   9       43.50       42.36      4.76 o 
  -4   2   9       63.02       53.01      2.49 o 
  -3   2   9      208.61      214.43      3.67 o 
  -2   2   9       56.98       53.56      1.45 o 
  -1   2   9       34.23       38.95      4.58 o 
   0   2   9        0.43        1.81      4.04 o 
   1   2   9      317.59      365.91      3.85 o 
   2   2   9        2.94        4.37      1.79 o 
   3   2   9       52.50       57.13      2.91 o 
   4   2   9       31.34       35.99      3.18 o 
   5   2   9      350.68      331.87      8.49 o 
   6   2   9       10.90        9.02      3.09 o 
   7   2   9       37.47       33.08      3.45 o 
   8   2   9        0.06       -1.06      7.66 o 
   9   2   9       14.93       14.63      7.83 o 
  10   2   9       14.25       14.24     10.81 o 
 -12   3   9        7.81        4.50      9.90 o 
 -11   3   9       79.76      100.95     12.36 o 
 -10   3   9      146.83      130.70     11.02 o 
  -9   3   9      101.02       94.57      5.34 o 
  -8   3   9        3.42        3.97      3.36 o 
  -7   3   9      255.81      242.44      7.22 o 
  -6   3   9        4.13        9.02      3.47 o 
  -5   3   9       18.22       22.73      2.82 o 
  -4   3   9       14.13       15.18      1.91 o 
  -3   3   9      203.61      196.91      3.26 o 
  -2   3   9      395.42      437.77      6.81 o 
  -1   3   9        1.51        3.29      4.25 o 
   0   3   9        6.60        9.76      1.97 o 
   1   3   9        1.36        2.88      1.13 o 
   2   3   9      121.47      127.04      3.45 o 
   3   3   9      226.44      221.94      4.86 o 
   4   3   9        5.12        7.17      2.64 o 
   5   3   9      113.83      121.21      4.72 o 
   6   3   9      380.95      383.62      7.54 o 
   7   3   9       50.96       52.74      5.43 o 
   8   3   9      118.60      108.68      8.97 o 
   9   3   9      243.48      251.75     16.04 o 
 -12   4   9        9.81        5.10     10.38 o 
 -11   4   9      194.83      187.85     14.11 o 
 -10   4   9       84.22       88.48     11.36 o 
  -9   4   9        2.48       -0.54      3.28 o 
  -8   4   9        0.02        0.56      2.56 o 
  -7   4   9      413.73      348.89      6.60 o 
  -6   4   9        1.91        4.16      2.55 o 
  -5   4   9      168.13      149.58      4.49 o 
  -4   4   9      288.75      300.96      4.44 o 
  -3   4   9       87.20       89.82      2.48 o 
  -2   4   9      118.81      156.30      5.91 o 
  -1   4   9      292.86      301.95     10.05 o 
   0   4   9        3.09        4.79      2.41 o 
   1   4   9      184.47      190.46      3.87 o 
   2   4   9      744.83      757.29      8.14 o 
   3   4   9      176.42      176.41      7.13 o 
   4   4   9      124.30      120.79      4.44 o 
   5   4   9      510.97      474.06      8.12 o 
   6   4   9      241.14      245.06     11.26 o 
   7   4   9        0.17       -0.16      4.48 o 
   8   4   9      178.53      163.74      8.36 o 
   9   4   9        8.04       12.94      9.94 o 
 -12   5   9       11.44       19.84      9.28 o 
 -11   5   9       10.96       11.94      9.46 o 
 -10   5   9       10.98       21.98      9.24 o 
  -9   5   9       29.50       28.32      3.11 o 
  -8   5   9       19.71       22.53      3.05 o 
  -7   5   9      146.57      135.31      4.59 o 
  -6   5   9       55.24       69.44      3.77 o 
  -5   5   9      632.31      578.69     10.31 o 
  -4   5   9       21.33       24.15      3.03 o 
  -3   5   9      171.23      159.50      3.75 o 
  -2   5   9      239.94      246.89      6.38 o 
  -1   5   9      100.93       96.13      2.91 o 
   0   5   9      131.93      144.31      3.54 o 
   1   5   9       74.74       71.80      2.97 o 
   2   5   9      133.97      157.54      7.11 o 
   3   5   9       50.69       47.40      5.57 o 
   4   5   9      235.07      234.30      6.06 o 
   5   5   9        2.35        0.37      4.68 o 
   6   5   9       40.59       50.18      7.61 o 
   7   5   9        0.76        1.81      4.83 o 
   8   5   9       22.05       12.56      5.91 o 
 -12   6   9        0.69       13.61      9.94 o 
 -11   6   9        0.32        8.12      9.67 o 
 -10   6   9        0.35        6.10      8.03 o 
  -9   6   9        7.22        7.21      8.00 o 
  -8   6   9       12.04       13.91      2.74 o 
  -7   6   9       91.78       92.96      4.22 o 
  -6   6   9      470.01      462.00      8.21 o 
  -5   6   9       12.73       15.71      3.21 o 
  -4   6   9        0.41        0.14      3.07 o 
  -3   6   9      355.51      368.83      6.43 o 
  -2   6   9      165.04      161.86      4.26 o 
  -1   6   9       23.02       22.36      2.12 o 
   0   6   9      145.50      148.41      4.19 o 
   1   6   9        7.95        6.69      2.51 o 
   2   6   9       52.03       57.04      3.61 o 
   3   6   9      443.96      436.25     11.45 o 
   4   6   9      235.22      239.55      9.22 o 
   5   6   9       62.13       67.35      9.15 o 
   6   6   9       46.74       51.04     10.70 o 
   7   6   9        0.38        6.12      5.80 o 
   8   6   9       30.16       31.32     10.52 o 
 -11   7   9       29.51       26.90      8.66 o 
 -10   7   9      318.65      332.37     17.36 o 
  -9   7   9       86.80      102.11     10.58 o 
  -8   7   9        1.52        2.02      3.59 o 
  -7   7   9       88.77       88.36      4.66 o 
  -6   7   9      127.61      127.57      5.24 o 
  -5   7   9       24.23       25.01      3.50 o 
  -4   7   9      646.25      608.74      8.30 o 
  -3   7   9        0.49       -0.02      2.36 o 
  -2   7   9      525.78      440.55      8.27 o 
  -1   7   9       84.53       74.98      3.43 o 
   0   7   9       42.90       42.03      2.99 o 
   1   7   9      338.02      310.75      6.32 o 
   2   7   9        6.49        5.51      2.98 o 
   3   7   9      152.62      163.06      8.48 o 
   4   7   9       18.20       19.08      7.50 o 
   5   7   9        0.10        3.13      7.21 o 
   6   7   9       96.14      106.05      7.90 o 
   7   7   9        0.12        0.39      6.85 o 
 -11   8   9       50.49       43.40     10.06 o 
 -10   8   9      129.57      132.98     12.43 o 
  -9   8   9        0.63       -3.03      5.64 o 
  -8   8   9       65.97       67.45      6.37 o 
  -7   8   9       27.06       34.27      4.13 o 
  -6   8   9       89.01       95.27      4.96 o 
  -5   8   9       58.80       64.47      3.96 o 
  -4   8   9      252.25      210.15      4.89 o 
  -3   8   9      120.56      101.68      4.18 o 
  -2   8   9      531.80      524.62     10.25 o 
  -1   8   9       20.72       22.16      5.25 o 
   0   8   9        0.00        4.25      4.97 o 
   1   8   9       79.96       88.86      6.94 o 
   2   8   9       10.23        8.78      5.33 o 
   3   8   9       26.01       26.58      8.28 o 
   4   8   9       23.64       27.12      7.91 o 
   5   8   9       24.62       21.80      6.11 o 
 -11   9   9       60.95       51.43     12.27 o 
 -10   9   9      217.96      241.59     11.48 o 
  -9   9   9      188.41      202.62      9.87 o 
  -8   9   9        0.34       -4.25      5.58 o 
  -7   9   9        0.05       -0.91      3.76 o 
  -6   9   9      192.23      182.70      6.09 o 
  -5   9   9        2.06        3.37      4.56 o 
  -4   9   9        0.05        1.07      3.91 o 
  -3   9   9       67.74       56.83      5.48 o 
  -2   9   9        3.46        4.97      4.64 o 
  -1   9   9       25.74       16.93      5.18 o 
   0   9   9        1.77        2.89      5.77 o 
   1   9   9        0.03        0.08      5.31 o 
   2   9   9        5.51        9.51      6.71 o 
   3   9   9       44.19       47.63      8.30 o 
   4   9   9       66.29       73.64     10.90 o 
  -9  10   9       29.10       39.87     11.63 o 
  -8  10   9        2.67        3.85      8.86 o 
  -7  10   9        0.41        1.75      4.92 o 
  -6  10   9       58.70       50.29      6.22 o 
  -5  10   9       19.26       19.53      7.04 o 
  -4  10   9       21.56       16.90      7.21 o 
  -3  10   9        0.14       -1.03      4.54 o 
  -2  10   9       10.05        5.49      5.05 o 
  -1  10   9       44.19       46.98      6.36 o 
   0  10   9       22.66       35.14      8.22 o 
   1  10   9       13.75       14.66      8.26 o 
   2  10   9       41.05       48.27      9.57 o 
  -8  11   9       34.96       47.49     11.53 o 
  -7  11   9       96.03      112.16     12.57 o 
  -6  11   9       94.25       80.83      9.13 o 
  -5  11   9        1.69       -0.57      6.94 o 
  -4  11   9       54.30       41.13      8.86 o 
  -3  11   9       89.57      104.42     10.95 o 
  -2  11   9      107.42      106.13     10.29 o 
  -1  11   9       72.08       65.34      9.84 o 
   0  11   9        2.97        5.28      7.36 o 
  -6  12   9       11.02       10.44      9.55 o 
  -5  12   9       86.55       94.69     10.80 o 
  -4  12   9       17.51       16.68      8.56 o 
  -3  12   9       19.97       24.52      8.01 o 
  -1 -12  10       26.16       13.87      7.91 o 
   0 -12  10       10.15       27.84      9.96 o 
   1 -12  10        0.19       -2.50      8.98 o 
   2 -12  10        0.18        7.22      8.29 o 
   3 -12  10        2.38        3.16      8.51 o 
   4 -12  10        0.01        3.11     10.10 o 
   5 -12  10        0.44       -0.27      9.77 o 
   6 -12  10       10.14       17.47     10.90 o 
  -3 -11  10      150.40      166.63     12.82 o 
  -2 -11  10      110.15      118.05     12.62 o 
  -1 -11  10        0.14        1.23      8.55 o 
   0 -11  10        9.29        6.23      7.56 o 
   1 -11  10       22.50       14.61      7.54 o 
   2 -11  10        0.76        2.63      7.79 o 
   3 -11  10        2.56        4.73      8.80 o 
   4 -11  10        7.88       22.35      9.13 o 
   5 -11  10        0.25        6.11      7.98 o 
   6 -11  10        8.11        5.93      9.02 o 
   7 -11  10      105.01      134.08     10.32 o 
   8 -11  10        1.69       -4.16      9.68 o 
  -5 -10  10      108.79      115.50     12.32 o 
  -4 -10  10       26.60       26.16      8.82 o 
  -3 -10  10       12.06        8.91      8.64 o 
  -2 -10  10       61.80       58.04      9.65 o 
  -1 -10  10        5.57        4.22      7.27 o 
   0 -10  10        8.69        8.47      6.72 o 
   1 -10  10       10.85       11.32      7.18 o 
   2 -10  10       55.39       53.60      9.58 o 
   3 -10  10        0.68        1.85      7.69 o 
   4 -10  10      298.55      293.76     15.71 o 
   5 -10  10       20.06       22.54      7.97 o 
   6 -10  10      180.44      187.49      9.44 o 
   7 -10  10       63.52       58.84     10.80 o 
   8 -10  10       57.83       52.64     11.03 o 
   9 -10  10       15.48       11.93     10.64 o 
  -6  -9  10       21.96       19.84     10.09 o 
  -5  -9  10       41.81       29.34      8.12 o 
  -4  -9  10       72.56       82.10      9.94 o 
  -3  -9  10        0.00        1.31      6.18 o 
  -2  -9  10        0.06       -2.47      7.28 o 
  -1  -9  10        0.58        7.55      7.14 o 
   0  -9  10       11.26       13.35      4.15 o 
   1  -9  10      138.27      121.35      6.65 o 
   2  -9  10        1.83        1.05      4.32 o 
   3  -9  10        5.49        1.18      4.32 o 
   4  -9  10      134.19      136.22      7.83 o 
   5  -9  10      274.60      250.64      8.20 o 
   6  -9  10       48.20       41.49      5.89 o 
   7  -9  10        7.66        1.83      7.48 o 
   8  -9  10        0.45        0.83      8.35 o 
   9  -9  10        5.03       10.74      8.64 o 
  10  -9  10        7.25       10.64     10.16 o 
  -7  -8  10       42.17       24.68      8.47 o 
  -6  -8  10        0.46        0.30      8.68 o 
  -5  -8  10       46.05       31.91      9.45 o 
  -4  -8  10       15.81       20.37      8.60 o 
  -3  -8  10       19.92       19.78      6.22 o 
  -2  -8  10      216.80      203.07      6.37 o 
  -1  -8  10      107.88      110.10      6.99 o 
   0  -8  10      218.48      175.29      9.23 o 
   1  -8  10      694.59      686.18     12.59 o 
   2  -8  10       66.62       71.97      3.86 o 
   3  -8  10      611.48      572.07      6.33 o 
   4  -8  10      175.96      155.83      7.12 o 
   5  -8  10     1416.85     1342.94     13.68 o 
   6  -8  10       83.38       78.30      4.78 o 
   7  -8  10        5.19        3.73      3.84 o 
   8  -8  10       21.01       15.25      4.96 o 
   9  -8  10        0.13       -0.07      5.66 o 
  10  -8  10       22.63       14.15      6.65 o 
  11  -8  10       24.88       23.33      8.08 o 
  -8  -7  10        1.94        8.34      9.52 o 
  -7  -7  10       64.98       99.17     11.24 o 
  -6  -7  10       74.84       60.61     10.40 o 
  -5  -7  10        9.97        8.48      3.72 o 
  -4  -7  10       57.54       59.85      5.00 o 
  -3  -7  10      164.44      210.34      5.83 o 
  -2  -7  10       47.95       63.16      5.34 o 
  -1  -7  10       80.58       82.75      3.32 o 
   0  -7  10       13.38       11.18      1.21 o 
   1  -7  10      301.93      291.22      5.34 o 
   2  -7  10       19.88       17.73      1.51 o 
   3  -7  10        2.11        1.57      1.69 o 
   4  -7  10        7.32        5.82      2.64 o 
   5  -7  10       44.71       44.70      2.29 o 
   6  -7  10        3.30        5.19      3.43 o 
   7  -7  10        0.13        3.99      3.66 o 
   8  -7  10       21.26       25.56      4.48 o 
   9  -7  10       35.73       35.83      8.69 o 
  10  -7  10        3.13       -1.18      9.05 o 
  11  -7  10       27.48       27.05     10.36 o 
  -9  -6  10        7.62       21.95     10.14 o 
  -8  -6  10        0.00       -2.07      6.02 o 
  -7  -6  10      143.11      169.57      7.67 o 
  -6  -6  10       62.04       54.02      5.44 o 
  -5  -6  10       31.05       47.13      4.57 o 
  -4  -6  10      446.66      399.68      5.88 o 
  -3  -6  10       72.15       85.22      2.82 o 
  -2  -6  10       41.75       42.49      2.64 o 
  -1  -6  10      340.81      321.69      5.04 o 
   0  -6  10     1090.20     1051.06     13.09 o 
   1  -6  10       27.31       24.88      3.91 o 
   2  -6  10       38.52       37.08      4.29 o 
   3  -6  10       35.07       37.26      2.66 o 
   4  -6  10       20.79       26.15      3.13 o 
   5  -6  10        1.33       -0.26      2.05 o 
   6  -6  10       74.06       71.81      3.07 o 
   7  -6  10       74.61       70.58      6.31 o 
   8  -6  10      256.99      254.71      9.87 o 
   9  -6  10       87.31       83.47     12.48 o 
  10  -6  10       12.08       12.64      8.85 o 
  11  -6  10        0.02        9.17      9.63 o 
 -10  -5  10        1.79       -1.58      7.06 o 
  -9  -5  10        9.17        2.33      5.88 o 
  -8  -5  10      225.07      217.05      9.16 o 
  -7  -5  10       93.94      103.53      6.78 o 
  -6  -5  10        8.24       10.76      4.39 o 
  -5  -5  10       19.60       17.87      2.32 o 
  -4  -5  10       76.84       73.46      3.50 o 
  -3  -5  10      374.04      360.65      5.19 o 
  -2  -5  10      247.83      233.93      4.61 o 
  -1  -5  10      214.87      188.72      5.58 o 
   0  -5  10     1276.17     1207.37     11.08 o 
   1  -5  10     1605.99     1598.51      9.76 o 
   2  -5  10       16.76       14.54      2.44 o 
   3  -5  10      437.69      453.12     20.21 o 
   4  -5  10        9.81        8.57      2.14 o 
   5  -5  10      187.57      155.33      3.66 o 
   6  -5  10       28.74       29.34      3.16 o 
   7  -5  10       10.46       10.98      3.78 o 
   8  -5  10       16.36       22.87      5.93 o 
   9  -5  10        0.18        0.74      5.42 o 
  10  -5  10       10.30       17.77      9.14 o 
  11  -5  10       48.33       66.45     11.08 o 
 -11  -4  10       16.34       12.91     11.27 o 
 -10  -4  10        2.70        1.62      5.79 o 
  -9  -4  10        8.86       12.59      5.90 o 
  -8  -4  10      253.03      245.33      9.43 o 
  -7  -4  10       10.28       13.99      4.89 o 
  -6  -4  10       11.48        7.87      4.29 o 
  -5  -4  10       85.14      105.76      5.62 o 
  -4  -4  10      382.08      351.95      8.22 o 
  -3  -4  10        6.04        2.08      2.79 o 
  -2  -4  10       13.73       10.43      2.38 o 
  -1  -4  10      130.15      131.84      3.06 o 
   0  -4  10        3.42        2.97      1.47 o 
   1  -4  10      325.58      344.61      4.27 o 
   2  -4  10       11.38       13.23      1.78 o 
   3  -4  10      674.84      668.83      7.37 o 
   4  -4  10       53.78       45.58      2.15 o 
   5  -4  10        8.41       12.06      1.67 o 
   6  -4  10      406.02      397.58      9.55 o 
   7  -4  10      126.14      120.92      4.98 o 
   8  -4  10       72.94       78.99      7.09 o 
   9  -4  10       13.19        7.83      5.63 o 
  10  -4  10        0.04        1.09      6.41 o 
  11  -4  10       13.11       17.97      9.71 o 
 -11  -3  10        2.80       -2.94     10.64 o 
 -10  -3  10       58.37       48.98      9.24 o 
  -9  -3  10      107.83       93.00      7.03 o 
  -8  -3  10       16.23       14.57      5.24 o 
  -7  -3  10       74.63       70.65      5.86 o 
  -6  -3  10       21.10       30.77      4.69 o 
  -5  -3  10      351.10      307.15      8.08 o 
  -4  -3  10      240.65      231.36      6.54 o 
  -3  -3  10      197.02      203.65      4.80 o 
  -2  -3  10      148.06      145.18      3.35 o 
  -1  -3  10      105.67      102.11      3.32 o 
   0  -3  10      645.81      620.47     10.55 o 
   1  -3  10       97.39       81.73      3.10 o 
   2  -3  10      159.42      162.29      3.48 o 
   3  -3  10      359.22      343.71      5.85 o 
   4  -3  10        1.60        4.70      1.75 o 
   5  -3  10      484.04      456.47      5.33 o 
   6  -3  10      925.08      899.90      8.61 o 
   7  -3  10       59.88       50.97      4.27 o 
   8  -3  10        0.75        3.16      4.61 o 
   9  -3  10        4.29        4.65      5.44 o 
  10  -3  10       15.96       17.60      6.16 o 
  11  -3  10        2.76       14.86     11.23 o 
 -11  -2  10        1.31        4.76      8.46 o 
 -10  -2  10       26.12       20.81      8.70 o 
  -9  -2  10        1.70       -1.36      7.02 o 
  -8  -2  10       14.61       11.86      4.88 o 
  -7  -2  10       11.44       11.07      4.32 o 
  -6  -2  10        4.06        5.22      3.89 o 
  -5  -2  10       22.39       30.89      3.98 o 
  -4  -2  10       28.15       31.77      2.88 o 
  -3  -2  10      154.49      138.03      4.03 o 
  -2  -2  10       53.40       52.46      2.32 o 
  -1  -2  10       46.07       44.71      2.41 o 
   0  -2  10       62.35       59.32      2.65 o 
   1  -2  10       29.16       23.97      2.17 o 
   2  -2  10      192.12      214.78      3.79 o 
   3  -2  10      185.78      177.17      4.46 o 
   4  -2  10      246.51      249.40      5.09 o 
   5  -2  10       28.73       26.68      2.14 o 
   6  -2  10      661.04      628.08      9.23 o 
   7  -2  10      119.21      118.46      3.62 o 
   8  -2  10      159.53      178.55      8.71 o 
   9  -2  10       18.79       16.44      5.51 o 
  10  -2  10        0.00       -1.50      6.02 o 
 -12  -1  10        1.69        9.38     11.26 o 
 -11  -1  10       18.24       10.37      8.68 o 
 -10  -1  10        0.30       -2.48      8.68 o 
  -9  -1  10        0.34        3.81      6.75 o 
  -8  -1  10       82.65       57.00      7.99 o 
  -7  -1  10      431.52      451.34     10.33 o 
  -6  -1  10      164.87      150.72      6.14 o 
  -5  -1  10       20.65       25.42      2.97 o 
  -4  -1  10       30.85       23.41      2.78 o 
  -3  -1  10        0.54        0.26      1.75 o 
  -2  -1  10      250.86      265.40      4.88 o 
  -1  -1  10     2945.20     3086.12     29.50 o 
   0  -1  10     2609.80     2594.60     55.75 o 
   1  -1  10     1772.39     1894.00     19.98 o 
   2  -1  10     1768.29     1735.79     18.93 o 
   3  -1  10      628.86      674.93     13.24 o 
   4  -1  10      603.64      643.34     14.72 o 
   5  -1  10     1659.93     1609.91     12.45 o 
   6  -1  10        3.81        2.59      2.44 o 
   7  -1  10        1.32        0.38      2.22 o 
   8  -1  10        0.02        0.77      4.87 o 
   9  -1  10        7.89       10.20      5.05 o 
  10  -1  10        5.40        6.99      6.20 o 
 -12   0  10        3.36        7.37      9.29 o 
 -11   0  10       94.57       77.20     11.99 o 
 -10   0  10        5.06        5.38      8.63 o 
  -9   0  10       11.61        7.45      7.61 o 
  -8   0  10      249.63      223.19     12.42 o 
  -7   0  10      592.56      520.31     22.69 o 
  -6   0  10        4.44        3.46      2.86 o 
  -5   0  10       32.01       27.73      4.83 o 
  -4   0  10        4.44        4.78      1.99 o 
  -3   0  10      123.08      167.77      3.44 o 
  -2   0  10      165.47      232.16      5.53 o 
  -1   0  10     3909.68     4134.31     55.96 o 
   0   0  10      751.85      777.54      6.91 o 
   1   0  10     2077.02     2107.49     21.49 o 
   2   0  10      205.37      226.41      7.71 o 
   3   0  10       49.09       44.02      3.43 o 
   4   0  10       46.30       53.99      3.22 o 
   5   0  10      165.98      169.34      4.84 o 
   6   0  10        0.21       -0.56      2.73 o 
   7   0  10      318.92      315.90      6.59 o 
   8   0  10        7.03        5.44      4.75 o 
   9   0  10        3.49        3.97      5.57 o 
  10   0  10        4.55       12.57      8.20 o 
 -12   1  10       26.04       34.62     11.40 o 
 -11   1  10      187.06      231.24     15.71 o 
 -10   1  10        4.73        7.55      9.51 o 
  -9   1  10       95.31       61.89      9.82 o 
  -8   1  10      133.08      131.44      6.91 o 
  -7   1  10     2068.95     1921.51     19.01 o 
  -6   1  10       14.89       10.80      3.90 o 
  -5   1  10        0.20        2.31      3.10 o 
  -4   1  10       56.04       65.63      5.05 o 
  -3   1  10      156.69      167.58      3.16 o 
  -2   1  10      181.96      220.15      5.46 o 
  -1   1  10      531.18      496.71     11.21 o 
   0   1  10      503.47      539.35     11.72 o 
   1   1  10      498.30      484.89      3.91 o 
   2   1  10      529.62      545.64      6.67 o 
   3   1  10      407.17      397.72      5.65 o 
   4   1  10        0.50        0.46      2.39 o 
   5   1  10      112.67      108.35      4.35 o 
   6   1  10        2.74        3.02      2.98 o 
   7   1  10       81.54       86.56      4.33 o 
   8   1  10        2.79        6.00      4.84 o 
   9   1  10       19.10       14.00      9.54 o 
  10   1  10       18.87       20.04      8.77 o 
 -12   2  10       11.65       15.37     10.45 o 
 -11   2  10       11.44        5.65      9.89 o 
 -10   2  10       51.46       33.04      8.13 o 
  -9   2  10       51.87       43.52      8.20 o 
  -8   2  10      505.25      459.78     15.82 o 
  -7   2  10        7.10        9.34      4.06 o 
  -6   2  10      771.79      718.34     11.29 o 
  -5   2  10      207.26      201.33      6.67 o 
  -4   2  10       62.26       71.20      2.74 o 
  -3   2  10      152.68      137.59      4.64 o 
  -2   2  10      152.39      134.07      5.74 o 
  -1   2  10       72.83       76.85      5.75 o 
   0   2  10       43.80       31.83      4.97 o 
   1   2  10       10.07       10.46      0.95 o 
   2   2  10      266.09      245.99      4.62 o 
   3   2  10       34.63       35.25      2.72 o 
   4   2  10      140.11      139.27      4.72 o 
   5   2  10      149.31      140.30      5.03 o 
   6   2  10        1.87        4.67      3.14 o 
   7   2  10      137.52      134.33      5.31 o 
   8   2  10      122.07      110.49     10.97 o 
   9   2  10      183.95      220.45     14.99 o 
 -12   3  10       41.62       42.07     11.77 o 
 -11   3  10       12.38        9.89     10.18 o 
 -10   3  10       17.59       15.83      7.08 o 
  -9   3  10       51.58       61.08      4.94 o 
  -8   3  10       27.86       27.09      4.19 o 
  -7   3  10       94.22       80.20      5.24 o 
  -6   3  10       39.65       43.78      3.53 o 
  -5   3  10        9.93       14.66      2.22 o 
  -4   3  10       46.36       40.93      2.27 o 
  -3   3  10      178.18      160.77      3.99 o 
  -2   3  10       11.64       15.36      2.51 o 
  -1   3  10       76.55       71.08      5.97 o 
   0   3  10        0.22        4.09      4.51 o 
   1   3  10     1531.84     1522.03      7.37 o 
   2   3  10        9.70       11.44      1.90 o 
   3   3  10       33.10       34.43      2.64 o 
   4   3  10      142.47      124.83      4.70 o 
   5   3  10       91.58       89.67      4.52 o 
   6   3  10        8.78        6.27      3.06 o 
   7   3  10       14.42       20.32      4.78 o 
   8   3  10      138.81      148.07     12.76 o 
   9   3  10       15.35       19.57     10.44 o 
 -12   4  10       32.60       35.34     10.76 o 
 -11   4  10       25.14       16.87      9.87 o 
 -10   4  10        1.32        4.25      9.23 o 
  -9   4  10        6.01        6.90      2.96 o 
  -8   4  10        6.40        6.64      2.86 o 
  -7   4  10        9.40        6.51      2.99 o 
  -6   4  10      114.91      115.33      4.55 o 
  -5   4  10        7.41        7.28      2.17 o 
  -4   4  10       49.55       48.39      2.16 o 
  -3   4  10       19.36       25.92      1.67 o 
  -2   4  10       12.00       10.98      2.82 o 
  -1   4  10       96.96      123.80      7.51 o 
   0   4  10      113.81      100.79      4.29 o 
   1   4  10      432.04      395.41     12.38 o 
   2   4  10       14.37       13.89      2.24 o 
   3   4  10       30.92       27.71      4.34 o 
   4   4  10       70.50       69.72      4.12 o 
   5   4  10        0.73        0.86      3.14 o 
   6   4  10        1.20        3.47      4.85 o 
   7   4  10        4.75        6.39      4.62 o 
   8   4  10       97.40       86.94     10.22 o 
 -12   5  10       95.31      104.62     13.30 o 
 -11   5  10      112.38      130.61     12.98 o 
 -10   5  10       36.28       36.92      9.52 o 
  -9   5  10       48.22       45.32      3.61 o 
  -8   5  10        8.35        7.37      2.96 o 
  -7   5  10       20.88       19.84      3.09 o 
  -6   5  10       87.53       91.39      4.29 o 
  -5   5  10       34.13       36.91      3.49 o 
  -4   5  10      218.32      225.59      4.17 o 
  -3   5  10        0.93        0.53      1.12 o 
  -2   5  10       89.42       83.79      6.43 o 
  -1   5  10       77.43       84.98      7.60 o 
   0   5  10       31.46       39.91      6.91 o 
   1   5  10      288.64      290.40      8.67 o 
   2   5  10      886.98      878.08     14.26 o 
   3   5  10       79.82       80.05      8.67 o 
   4   5  10       11.53       11.34      3.27 o 
   5   5  10      135.66      141.83      7.98 o 
   6   5  10       47.07       36.76      7.93 o 
   7   5  10       60.69       53.70      7.48 o 
   8   5  10       18.70       14.45     10.05 o 
 -11   6  10        7.83       12.11      8.46 o 
 -10   6  10      250.26      281.28     16.57 o 
  -9   6  10       35.31       37.62      4.41 o 
  -8   6  10       68.76       64.72      4.06 o 
  -7   6  10       58.68       70.52      8.92 o 
  -6   6  10       37.05       39.22      3.94 o 
  -5   6  10       51.48       58.22      4.27 o 
  -4   6  10       45.81       38.64      4.29 o 
  -3   6  10      150.13      160.23      3.85 o 
  -2   6  10        5.04       12.26      1.85 o 
  -1   6  10      248.41      228.85      4.20 o 
   0   6  10        1.67        4.19      1.76 o 
   1   6  10      646.83      637.35     10.12 o 
   2   6  10       44.35       44.80      5.95 o 
   3   6  10      107.30      102.97      7.37 o 
   4   6  10       51.29       47.92      6.80 o 
   5   6  10        0.19        5.13      5.19 o 
   6   6  10      157.39      145.93      8.15 o 
   7   6  10        8.07        5.29      7.75 o 
 -11   7  10        1.15        0.65     10.62 o 
 -10   7  10       12.08       13.92      9.19 o 
  -9   7  10        6.14        2.99      8.32 o 
  -8   7  10        6.32        6.68      3.41 o 
  -7   7  10        3.97        0.52      3.21 o 
  -6   7  10       16.31        9.03      3.31 o 
  -5   7  10        5.78        6.45      4.17 o 
  -4   7  10       49.62       54.80      3.41 o 
  -3   7  10      304.63      288.79      8.37 o 
  -2   7  10      185.85      195.92      4.37 o 
  -1   7  10      417.79      432.17      6.74 o 
   0   7  10        0.00       -0.72      4.37 o 
   1   7  10       62.49       60.45      6.09 o 
   2   7  10       12.75        6.63      4.74 o 
   3   7  10        6.46       10.50      5.32 o 
   4   7  10        4.91        8.88      5.77 o 
   5   7  10        0.72        6.59      7.36 o 
   6   7  10       30.22       24.14      6.45 o 
 -11   8  10        0.00        3.18     11.37 o 
 -10   8  10        0.29        2.41      6.80 o 
  -9   8  10       46.80       50.21      6.69 o 
  -8   8  10        5.61        9.74      3.93 o 
  -7   8  10      199.23      189.06      6.64 o 
  -6   8  10       36.56       48.98      4.59 o 
  -5   8  10       11.84        9.84      2.86 o 
  -4   8  10       98.64       97.34      8.49 o 
  -3   8  10       19.85       20.44      4.40 o 
  -2   8  10        2.42        8.21      4.33 o 
  -1   8  10        6.75        6.44      4.63 o 
   0   8  10        5.35        5.97      5.04 o 
   1   8  10       63.83       63.69      6.54 o 
   2   8  10       16.53       13.10      5.93 o 
   3   8  10       52.04       49.57      6.78 o 
   4   8  10        3.97        2.84      7.82 o 
   5   8  10       15.03       26.15      9.22 o 
 -11   9  10        0.06      -11.78     12.47 o 
 -10   9  10        0.85       -0.39      7.29 o 
  -9   9  10        7.86       12.18      5.97 o 
  -8   9  10       12.45       15.32      7.01 o 
  -7   9  10      256.43      245.07      8.02 o 
  -6   9  10        0.00        0.13      4.57 o 
  -5   9  10       61.83       65.59      7.81 o 
  -4   9  10       32.25       32.92      5.70 o 
  -3   9  10       92.40       79.65      5.95 o 
  -2   9  10       21.03       19.97      4.81 o 
  -1   9  10       29.95       30.61      5.32 o 
   0   9  10       47.64       40.84      6.27 o 
   1   9  10       17.05       10.88      5.87 o 
   2   9  10      269.88      268.35     11.03 o 
   3   9  10       84.66       98.38     10.88 o 
  -9  10  10       37.67       39.34     12.14 o 
  -8  10  10        4.21        1.57      9.03 o 
  -7  10  10        7.40        3.70      5.11 o 
  -6  10  10        0.06        2.09      5.04 o 
  -5  10  10       31.67       25.67      7.10 o 
  -4  10  10        4.20        2.62      6.23 o 
  -3  10  10       37.19       37.03      5.51 o 
  -2  10  10        0.21        1.92      4.88 o 
  -1  10  10        3.57       -0.73      5.13 o 
   0  10  10        2.01        3.58      5.82 o 
   1  10  10      151.23      142.84     12.20 o 
  -8  11  10       66.66       60.46     13.01 o 
  -6  11  10       28.95       27.31      8.37 o 
  -5  11  10       37.04       46.56      9.04 o 
  -4  11  10       11.22        5.46      7.85 o 
  -3  11  10      129.54      127.13     11.60 o 
  -2  11  10       50.10       49.93      9.77 o 
  -1  11  10       17.60       21.12      8.72 o 
  -6  12  10       20.31       18.84      9.88 o 
  -5  12  10       13.95        8.40      9.61 o 
  -1 -12  11       30.28       28.98      9.77 o 
   0 -12  11       73.52       98.29     12.89 o 
   1 -12  11      100.27      102.00     12.28 o 
   2 -12  11        7.37        7.45      9.21 o 
   3 -12  11       40.77       46.94     10.80 o 
   4 -12  11        7.37       12.65      8.70 o 
   5 -12  11        4.05       14.78     10.24 o 
  -3 -11  11        2.03       13.09      9.41 o 
  -2 -11  11       28.12       43.16      9.08 o 
  -1 -11  11        5.74        2.58      9.19 o 
   0 -11  11       15.06       14.98      8.22 o 
   1 -11  11       10.28       10.21      9.23 o 
   2 -11  11        6.81        9.31      6.97 o 
   3 -11  11       41.91       49.80      9.17 o 
   4 -11  11        2.22       16.41      8.41 o 
   5 -11  11       50.64       66.09     11.21 o 
   6 -11  11       31.39       28.34      9.53 o 
   7 -11  11       77.69       95.77      8.96 o 
   8 -11  11       90.76       86.12     12.41 o 
  -5 -10  11       13.36       29.82     10.92 o 
  -4 -10  11       70.44       82.77     11.17 o 
  -3 -10  11        0.58        0.12      7.53 o 
  -2 -10  11        1.58        1.88      7.68 o 
  -1 -10  11       29.46       31.02      8.52 o 
   0 -10  11        9.07        9.17      7.70 o 
   1 -10  11       62.71       58.70      5.79 o 
   2 -10  11       79.63       80.55      6.61 o 
   3 -10  11       22.37       21.86      5.70 o 
   4 -10  11        0.35        3.05      5.21 o 
   5 -10  11       26.64       32.50     10.12 o 
   6 -10  11        2.58       -1.89      5.60 o 
   7 -10  11      112.91      112.77     11.47 o 
   8 -10  11       17.61       25.29      9.86 o 
   9 -10  11       18.57       21.15     10.59 o 
  -6  -9  11        1.83        9.19      8.69 o 
  -5  -9  11        6.27        8.63      8.66 o 
  -4  -9  11        0.75       -2.16      7.99 o 
  -3  -9  11       12.86       11.34      7.56 o 
  -2  -9  11       58.49       66.59      9.90 o 
  -1  -9  11       10.83        5.83      3.56 o 
   0  -9  11       14.10       10.41      5.86 o 
   1  -9  11      231.49      215.18      8.42 o 
   2  -9  11        8.04        8.88      2.87 o 
   3  -9  11       20.49       15.53      5.41 o 
   4  -9  11       52.08       42.72      6.21 o 
   5  -9  11       39.85       41.96      5.05 o 
   6  -9  11      197.34      171.47      8.92 o 
   7  -9  11       37.33       35.21      6.48 o 
   8  -9  11       10.65       22.86      8.09 o 
   9  -9  11        6.59        5.03      9.76 o 
  10  -9  11        3.09        0.36     11.70 o 
  -7  -8  11        3.41        4.76      9.44 o 
  -6  -8  11        8.03        7.80      7.12 o 
  -5  -8  11        0.58        1.69      8.03 o 
  -4  -8  11       14.23        9.57      7.33 o 
  -3  -8  11        4.48        8.65      6.68 o 
  -2  -8  11       30.75       26.60      3.84 o 
  -1  -8  11       40.67       39.95      7.74 o 
   0  -8  11       43.92       35.87      4.79 o 
   1  -8  11       59.59       53.35      6.60 o 
   2  -8  11       50.64       47.09      3.44 o 
   3  -8  11      100.32      114.59      3.29 o 
   4  -8  11       24.89       23.04      3.21 o 
   5  -8  11       19.23       27.16      3.70 o 
   6  -8  11        3.04        5.45      3.50 o 
   7  -8  11       15.74       14.22      3.86 o 
   8  -8  11       10.32       15.19      4.51 o 
   9  -8  11       11.97        8.01      5.94 o 
  10  -8  11       68.37       79.25      8.01 o 
  -8  -7  11        3.18        8.03      7.73 o 
  -7  -7  11        0.06       -1.01      8.25 o 
  -6  -7  11        5.71       12.27      8.00 o 
  -5  -7  11       40.35       34.54      8.76 o 
  -4  -7  11        6.68        7.82      3.18 o 
  -3  -7  11      325.63      275.83      7.00 o 
  -2  -7  11      175.44      158.55      5.96 o 
  -1  -7  11       12.24        8.03      3.85 o 
   0  -7  11      109.26      118.61      6.10 o 
   1  -7  11       98.67       96.67      5.82 o 
   2  -7  11       61.76       69.44      4.73 o 
   3  -7  11       19.80       13.94      2.13 o 
   4  -7  11       85.13       81.17      4.23 o 
   5  -7  11      355.34      328.39      7.47 o 
   6  -7  11        1.30        3.40      3.50 o 
   7  -7  11      263.33      250.81      9.02 o 
   8  -7  11        1.74        3.25      4.11 o 
   9  -7  11        3.44       -0.92      4.60 o 
  10  -7  11       14.08        8.24      9.71 o 
  11  -7  11        2.14        8.08     12.26 o 
  -9  -6  11       22.28       35.65      8.84 o 
  -8  -6  11      143.73      142.34      7.82 o 
  -7  -6  11      329.66      358.54     14.93 o 
  -6  -6  11        0.55        0.55      4.01 o 
  -5  -6  11        1.21        6.59      4.19 o 
  -4  -6  11        9.00        5.15      2.20 o 
  -3  -6  11      275.97      263.83      5.21 o 
  -2  -6  11      134.94      109.57      3.74 o 
  -1  -6  11      869.64      831.29      8.36 o 
   0  -6  11      104.72       98.27      4.32 o 
   1  -6  11      607.35      580.24      8.58 o 
   2  -6  11      173.37      154.37      3.77 o 
   3  -6  11       77.08       74.06      3.50 o 
   4  -6  11      119.79      105.72      5.74 o 
   5  -6  11      200.57      177.88      6.60 o 
   6  -6  11        0.23        0.68      2.21 o 
   7  -6  11      116.36      111.93      5.71 o 
   8  -6  11       11.76        9.36      5.10 o 
   9  -6  11       11.31       12.27      5.61 o 
  10  -6  11       15.50       14.61      8.28 o 
  11  -6  11       15.40       20.07     12.07 o 
 -10  -5  11        0.10        3.26     10.37 o 
  -9  -5  11        7.88        7.06      6.06 o 
  -8  -5  11        0.01        0.26      5.46 o 
  -7  -5  11       38.00       43.69      5.21 o 
  -6  -5  11       12.32       12.50      4.46 o 
  -5  -5  11       59.24       51.55      3.03 o 
  -4  -5  11      175.07      176.70      4.55 o 
  -3  -5  11       30.36       20.74      2.77 o 
  -2  -5  11      178.76      156.43      4.23 o 
  -1  -5  11      627.39      633.95      8.64 o 
   0  -5  11       16.41       15.26      2.49 o 
   1  -5  11      627.68      607.95      6.56 o 
   2  -5  11        4.34        2.32      2.79 o 
   3  -5  11       64.30       56.17      4.34 o 
   4  -5  11     1244.10     1219.08     15.99 o 
   5  -5  11       22.81       22.68      5.46 o 
   6  -5  11        2.63        3.82      2.77 o 
   7  -5  11       64.17       74.21      4.28 o 
   8  -5  11       30.69       20.11      5.76 o 
   9  -5  11        9.26       10.25      5.72 o 
  10  -5  11       18.26       24.41      6.71 o 
  11  -5  11       36.85       24.84      9.69 o 
 -11  -4  11        0.58       -6.92     11.03 o 
 -10  -4  11        4.30        5.20      5.96 o 
  -9  -4  11       66.05       67.72      6.92 o 
  -8  -4  11        3.27        8.23      5.29 o 
  -7  -4  11        5.37        8.12      4.39 o 
  -6  -4  11       69.86       76.63      5.62 o 
  -5  -4  11        0.01        0.28      3.48 o 
  -4  -4  11      827.49      771.24     11.42 o 
  -3  -4  11      387.59      361.35     15.45 o 
  -2  -4  11      156.92      150.58      7.87 o 
  -1  -4  11      308.62      298.99      5.85 o 
   0  -4  11       22.05       27.30      1.94 o 
   1  -4  11      227.68      231.29      4.38 o 
   2  -4  11      139.81      120.63      3.90 o 
   3  -4  11      566.31      584.13      7.88 o 
   4  -4  11      302.24      264.03      5.91 o 
   5  -4  11      150.43      165.50      3.87 o 
   6  -4  11       12.55       13.35      2.13 o 
   7  -4  11       73.80       76.12      4.60 o 
   8  -4  11       30.05       26.62      5.75 o 
   9  -4  11        1.18       -0.66      5.56 o 
  10  -4  11        8.09       10.24      5.80 o 
 -11  -3  11        5.00        2.99     10.40 o 
 -10  -3  11        4.99        5.63      8.12 o 
  -9  -3  11       69.87       73.78      7.16 o 
  -8  -3  11        8.11        1.48      4.63 o 
  -7  -3  11       18.30       17.73      4.36 o 
  -6  -3  11       71.29       67.26      5.34 o 
  -5  -3  11       15.37       11.52      4.12 o 
  -4  -3  11      100.04      101.93      4.95 o 
  -3  -3  11        1.11       -0.04      2.49 o 
  -2  -3  11       15.39       11.80      3.03 o 
  -1  -3  11       18.03       10.72      1.98 o 
   0  -3  11      510.85      493.13      5.68 o 
   1  -3  11      464.03      491.76      9.24 o 
   2  -3  11      205.25      196.10      4.53 o 
   3  -3  11      170.21      173.01      4.00 o 
   4  -3  11      991.68      945.56     11.35 o 
   5  -3  11       17.52       17.15      1.97 o 
   6  -3  11      185.00      179.29      4.52 o 
   7  -3  11      126.67      136.21      8.31 o 
   8  -3  11       30.59       35.13      6.04 o 
   9  -3  11      109.62      105.05      7.90 o 
  10  -3  11       30.83       29.84      6.79 o 
 -11  -2  11        5.86       11.99      9.56 o 
 -10  -2  11        0.11       -5.58      8.61 o 
  -9  -2  11       63.19       57.66      6.27 o 
  -8  -2  11       25.76       29.04      5.39 o 
  -7  -2  11      251.39      237.74     12.46 o 
  -6  -2  11       46.79       44.69      7.76 o 
  -5  -2  11       12.87       11.53      3.08 o 
  -4  -2  11       41.24       46.28      3.34 o 
  -3  -2  11       11.99       12.07      2.54 o 
  -2  -2  11       10.52       19.73      2.41 o 
  -1  -2  11      500.47      478.19      9.28 o 
   0  -2  11     1482.05     1473.91     13.61 o 
   1  -2  11      395.20      457.18      8.57 o 
   2  -2  11       67.33       59.99      3.83 o 
   3  -2  11      402.85      398.89     13.96 o 
   4  -2  11      774.90      773.83     18.99 o 
   5  -2  11       14.67       13.85      2.64 o 
   6  -2  11        1.14        1.26      2.41 o 
   7  -2  11       35.49       36.46      5.00 o 
   8  -2  11       86.97       68.19      4.93 o 
   9  -2  11      170.68      176.23      9.51 o 
  10  -2  11       11.39       15.16      5.67 o 
 -10  -1  11       24.91       21.15      8.96 o 
  -9  -1  11       63.29       61.27      9.65 o 
  -8  -1  11       62.74       60.01      6.02 o 
  -7  -1  11       35.38       45.36      5.40 o 
  -6  -1  11       49.35       52.61      3.75 o 
  -5  -1  11        0.87        0.14      2.78 o 
  -4  -1  11       89.22       93.25      3.71 o 
  -3  -1  11      574.94      604.13      6.12 o 
  -2  -1  11       29.82       27.86      2.13 o 
  -1  -1  11     1049.55     1062.24     10.96 o 
   0  -1  11      213.61      262.89      5.22 o 
   1  -1  11        0.39        0.26      2.25 o 
   2  -1  11       30.14       32.35      1.68 o 
   3  -1  11        0.27        1.66      2.61 o 
   4  -1  11      138.89      143.44      5.11 o 
   5  -1  11      148.63      152.11      4.76 o 
   6  -1  11        4.44        3.57      2.70 o 
   7  -1  11       33.94       32.11      3.20 o 
   8  -1  11        3.50        6.76      4.58 o 
   9  -1  11      291.57      296.53     11.07 o 
  10  -1  11       23.93       27.68      6.70 o 
 -12   0  11       69.34       73.80     12.08 o 
 -11   0  11       31.18       32.12      9.49 o 
 -10   0  11        2.07        1.75      9.01 o 
  -9   0  11        7.08        7.87      7.27 o 
  -8   0  11      210.76      196.70     12.90 o 
  -7   0  11      124.98      132.56     10.37 o 
  -6   0  11      246.94      221.72      5.80 o 
  -5   0  11       55.64       69.61      3.76 o 
  -4   0  11       61.60       73.05      3.34 o 
  -3   0  11      253.40      249.40      5.66 o 
  -2   0  11      112.50      129.33      2.88 o 
  -1   0  11      230.49      230.50      6.91 o 
   0   0  11      102.96      112.80      3.04 o 
   1   0  11      503.15      595.90     12.53 o 
   2   0  11        0.06        6.38      3.81 o 
   3   0  11       78.21       86.08      3.16 o 
   4   0  11       49.70       48.19      3.34 o 
   5   0  11      175.80      176.56      5.44 o 
   6   0  11      294.40      301.30      8.70 o 
   7   0  11      115.10      112.56      4.59 o 
   8   0  11        1.47       -1.17      4.92 o 
   9   0  11      166.30      149.94      8.68 o 
  10   0  11        7.29        7.57      9.35 o 
 -12   1  11       83.93       96.35     12.90 o 
 -11   1  11       24.29       22.64      9.40 o 
 -10   1  11        1.02       10.70      9.65 o 
  -9   1  11        0.01       -5.47      8.97 o 
  -8   1  11        8.54        7.35      3.98 o 
  -7   1  11      115.87      139.57      7.02 o 
  -6   1  11       14.12        9.44      3.97 o 
  -5   1  11       37.93       31.99      4.01 o 
  -4   1  11      459.78      489.74      7.01 o 
  -3   1  11      277.43      277.05      7.95 o 
  -2   1  11      156.24      173.85      6.35 o 
  -1   1  11       30.44       43.27      5.25 o 
   0   1  11      180.24      198.68      8.12 o 
   1   1  11      791.31      864.37     17.13 o 
   2   1  11      125.07      132.09      9.12 o 
   3   1  11       50.57       62.35      2.80 o 
   4   1  11        0.01        2.51      2.91 o 
   5   1  11      672.05      630.77      9.19 o 
   6   1  11        0.21        0.20      3.00 o 
   7   1  11        3.67       -0.11      2.98 o 
   8   1  11       36.95       37.46      5.64 o 
   9   1  11        2.63        1.12      9.37 o 
 -12   2  11       13.59       14.84     10.95 o 
 -11   2  11       62.35       68.75     12.22 o 
 -10   2  11       82.32       71.00     10.03 o 
  -9   2  11        5.18        4.16      3.95 o 
  -8   2  11        0.73        0.40      3.68 o 
  -7   2  11      762.30      770.01     12.63 o 
  -6   2  11      274.14      259.19     11.03 o 
  -5   2  11      632.87      632.34      8.81 o 
  -4   2  11       37.43       29.36      2.09 o 
  -3   2  11        1.30        4.17      1.52 o 
  -2   2  11      145.82      145.73      3.50 o 
  -1   2  11       93.21       74.99      6.34 o 
   0   2  11        0.37        1.79      3.87 o 
   1   2  11      104.61       99.37      4.31 o 
   2   2  11      281.82      282.79      6.70 o 
   3   2  11        0.27        0.54      2.14 o 
   4   2  11      122.91      136.45      4.99 o 
   5   2  11      658.90      656.94     12.07 o 
   6   2  11       64.17       67.04      4.34 o 
   7   2  11       89.03       76.59      4.52 o 
   8   2  11       72.35       73.63     10.55 o 
   9   2  11      106.91      115.17     13.34 o 
 -12   3  11        7.63        9.23      9.59 o 
 -11   3  11      316.30      322.11     17.86 o 
 -10   3  11       21.96       21.12      8.57 o 
  -9   3  11        9.65       13.51      4.07 o 
  -8   3  11       55.95       48.97      4.84 o 
  -7   3  11        0.06       -2.16      2.92 o 
  -6   3  11      235.52      227.48      8.16 o 
  -5   3  11     1191.09     1129.87     11.72 o 
  -4   3  11      203.63      249.48      5.76 o 
  -3   3  11      470.10      433.89      8.10 o 
  -2   3  11      485.66      519.61     11.96 o 
  -1   3  11       14.98       14.96      4.07 o 
   0   3  11      931.80      917.73     17.36 o 
   1   3  11       38.70       46.58      6.85 o 
   2   3  11      467.37      456.57      5.28 o 
   3   3  11      546.24      541.87     10.94 o 
   4   3  11      185.53      171.61      5.52 o 
   5   3  11       85.83       87.84      4.65 o 
   6   3  11       23.46       26.47      3.84 o 
   7   3  11      136.78      131.40      8.71 o 
   8   3  11       11.42       19.28      9.67 o 
 -12   4  11        1.29       10.17     10.31 o 
 -11   4  11       27.16       42.13     10.52 o 
 -10   4  11       26.24       34.97      5.66 o 
  -9   4  11       22.13       17.35      3.29 o 
  -8   4  11      136.35      121.27      4.97 o 
  -7   4  11       64.71       71.09      4.18 o 
  -6   4  11       30.36       28.30      3.28 o 
  -5   4  11      300.63      292.65      5.00 o 
  -4   4  11       68.84       64.06      2.37 o 
  -3   4  11      170.36      163.26      2.13 o 
  -2   4  11       58.94       70.43      6.47 o 
  -1   4  11      387.47      401.04     12.25 o 
   0   4  11      490.25      453.31     13.51 o 
   1   4  11       11.86       11.73      3.06 o 
   2   4  11      165.95      168.24      6.98 o 
   3   4  11       87.60       83.78      5.79 o 
   4   4  11      116.18      128.76      5.19 o 
   5   4  11        0.50        2.09      3.32 o 
   6   4  11      103.24      110.70      7.33 o 
   7   4  11        6.64        7.84      4.76 o 
   8   4  11       42.18       48.74      9.17 o 
 -11   5  11        7.02        8.59      9.03 o 
 -10   5  11        5.30        5.20      7.14 o 
  -9   5  11        1.70        2.01      2.97 o 
  -8   5  11       26.95       20.19      3.40 o 
  -7   5  11        2.76        2.11      3.01 o 
  -6   5  11      474.14      461.28      9.32 o 
  -5   5  11        3.74        1.58      2.85 o 
  -4   5  11      102.63      101.60      3.18 o 
  -3   5  11        0.01        0.70      0.79 o 
  -2   5  11       63.51       56.16      6.04 o 
  -1   5  11      211.58      214.28     10.56 o 
   0   5  11       41.16       33.12      6.93 o 
   1   5  11      119.33      110.89      6.64 o 
   2   5  11      158.25      163.38      7.42 o 
   3   5  11       27.93       27.32      5.03 o 
   4   5  11      350.22      354.02      7.63 o 
   5   5  11       16.75       16.07      5.49 o 
   6   5  11       10.65       14.12      6.58 o 
   7   5  11       22.80       28.97      6.05 o 
 -11   6  11        1.28        2.52      9.94 o 
 -10   6  11       86.53      103.11     12.17 o 
  -9   6  11       26.34       22.69      4.30 o 
  -8   6  11        5.20        6.95      3.11 o 
  -7   6  11        6.00        5.13      3.92 o 
  -6   6  11        8.05        5.50      3.20 o 
  -5   6  11       45.79       44.80      3.86 o 
  -4   6  11       14.68       10.89      2.53 o 
  -3   6  11        0.41        0.11      1.53 o 
  -2   6  11        1.26        2.84      1.41 o 
  -1   6  11       35.51       38.92      7.13 o 
   0   6  11      257.58      242.81      8.70 o 
   1   6  11        4.32        4.97      5.05 o 
   2   6  11        4.28        3.04      5.27 o 
   3   6  11       54.52       58.40      5.70 o 
   4   6  11      303.33      298.27     10.70 o 
   5   6  11      536.57      543.26     13.98 o 
   6   6  11        0.58        0.45      7.01 o 
   7   6  11       20.28       11.85      6.88 o 
 -11   7  11       88.73       96.64     12.35 o 
 -10   7  11        0.93       -3.17      8.31 o 
  -9   7  11        4.41        1.48      8.22 o 
  -8   7  11        9.19        6.29      3.72 o 
  -7   7  11        2.77        6.18      3.53 o 
  -6   7  11       35.99       41.36      4.11 o 
  -5   7  11       54.76       47.38      3.44 o 
  -4   7  11      604.22      570.28     23.07 o 
  -3   7  11        7.64       11.73      6.51 o 
  -2   7  11      237.45      242.30     11.81 o 
  -1   7  11      218.62      212.62     16.63 o 
   0   7  11        0.04       -0.11      4.29 o 
   1   7  11        4.97        6.11      5.31 o 
   2   7  11       32.58       22.85      5.81 o 
   3   7  11        3.84        8.02      8.76 o 
   4   7  11      184.48      184.56      9.42 o 
   5   7  11        1.39        6.90      7.61 o 
   6   7  11       46.86       44.97      6.97 o 
 -11   8  11       14.97       11.58     11.24 o 
 -10   8  11      209.03      228.57     10.96 o 
  -9   8  11        3.75        5.62      6.23 o 
  -8   8  11       21.40       19.04      3.98 o 
  -7   8  11      310.92      334.32      8.45 o 
  -6   8  11       66.81       74.63      6.12 o 
  -5   8  11      110.35       89.92      6.30 o 
  -4   8  11      137.45      111.57      9.49 o 
  -3   8  11        2.76        5.36      4.51 o 
  -2   8  11      137.49      138.43      7.39 o 
  -1   8  11        4.85        2.09      4.31 o 
   0   8  11        1.29        2.44      5.08 o 
   1   8  11       12.22       11.14      4.97 o 
   2   8  11        3.21        4.30      5.78 o 
   3   8  11        0.05        4.66      5.52 o 
   4   8  11      113.23       96.03     11.60 o 
 -10   9  11       71.46      101.19      9.65 o 
  -9   9  11       15.84       11.45      6.99 o 
  -8   9  11        7.09        6.13      5.87 o 
  -7   9  11        2.80        2.80      4.66 o 
  -6   9  11        9.62        9.84      4.68 o 
  -5   9  11       20.78        9.04      5.90 o 
  -4   9  11      101.66       99.90      6.49 o 
  -3   9  11        5.36        1.45      4.59 o 
  -2   9  11        6.49       12.90      4.94 o 
  -1   9  11       24.50       23.62      5.70 o 
   0   9  11      231.26      233.47      9.71 o 
   1   9  11       30.52       30.78      6.13 o 
   2   9  11      129.68      139.73      9.38 o 
   3   9  11       56.95       57.70     10.46 o 
  -9  10  11       36.96       42.86     11.40 o 
  -8  10  11       32.41       52.94     11.06 o 
  -7  10  11        0.04        2.28      5.65 o 
  -6  10  11        5.86        7.65      7.04 o 
  -5  10  11        0.11        1.35      6.22 o 
  -4  10  11       58.59       70.32      8.89 o 
  -3  10  11      185.19      182.54      9.16 o 
  -2  10  11      134.08      154.67      8.64 o 
  -1  10  11        0.13        0.07      6.01 o 
   0  10  11       52.17       49.01      6.71 o 
   1  10  11      296.57      348.90     17.77 o 
  -6  11  11        2.77       -0.86      8.54 o 
  -5  11  11       58.82       55.64      9.70 o 
  -4  11  11        3.67        8.35      7.37 o 
  -3  11  11       16.87       21.47      7.34 o 
  -2  11  11        3.44       11.16      8.22 o 
   0 -12  12        6.17        4.12     10.25 o 
   1 -12  12       29.72       27.44     10.67 o 
   2 -12  12       35.71       58.50     11.78 o 
   3 -12  12        0.57       -3.07      9.34 o 
   4 -12  12      167.62      231.03     16.21 o 
   5 -12  12       39.34       29.99     11.16 o 
  -3 -11  12      156.53      173.67     14.58 o 
  -2 -11  12       56.01       53.21      9.05 o 
  -1 -11  12        9.09        7.47      9.50 o 
   0 -11  12      100.37       98.47     10.61 o 
   1 -11  12      124.80      120.75     12.86 o 
   2 -11  12       18.35       26.19      9.65 o 
   3 -11  12       24.11       16.62      9.51 o 
   4 -11  12        7.05       25.20      9.63 o 
   5 -11  12       25.35       28.27     10.17 o 
   6 -11  12       14.66       13.58     10.28 o 
   7 -11  12        3.53        5.78     11.51 o 
   8 -11  12       32.91       24.54     12.41 o 
  -5 -10  12        9.08       11.73      8.92 o 
  -4 -10  12        6.54        9.83      9.12 o 
  -3 -10  12        0.76        1.01      7.04 o 
  -2 -10  12       75.63       76.46     10.34 o 
  -1 -10  12        7.94       15.00      8.64 o 
   0 -10  12       95.03      123.81      6.94 o 
   1 -10  12       55.92       53.94      5.96 o 
   2 -10  12       45.45       49.50      6.01 o 
   3 -10  12       47.01       44.39      6.18 o 
   4 -10  12        1.91        1.05      4.78 o 
   5 -10  12       54.31       59.79     10.02 o 
   6 -10  12       91.67      113.96      8.84 o 
   7 -10  12       47.06       54.82     10.65 o 
   8 -10  12        0.46       -0.83      9.34 o 
   9 -10  12       32.04       41.78     12.33 o 
  -6  -9  12       14.46       20.73      8.46 o 
  -5  -9  12       34.42       43.64     10.21 o 
  -4  -9  12        0.23       -1.32      8.23 o 
  -3  -9  12        0.93       -3.54      8.15 o 
  -2  -9  12       65.64       74.33      9.87 o 
  -1  -9  12        1.61       -3.83      3.83 o 
   0  -9  12        3.72        3.14      3.97 o 
   1  -9  12      235.62      222.96     10.48 o 
   2  -9  12      186.60      158.84      5.34 o 
   3  -9  12       18.43       15.78      5.48 o 
   4  -9  12       56.00       54.82      6.60 o 
   5  -9  12        6.64       16.48      6.21 o 
   6  -9  12       45.15       49.69      6.49 o 
   7  -9  12      118.41      128.50      8.48 o 
   8  -9  12       32.99       29.42      9.71 o 
   9  -9  12        2.14       -3.48      9.91 o 
  10  -9  12        0.89        3.94     12.09 o 
  -7  -8  12       15.24       16.58      8.24 o 
  -6  -8  12       31.27       33.22      9.81 o 
  -5  -8  12       25.82       25.18      7.55 o 
  -4  -8  12        4.08        1.90      6.28 o 
  -3  -8  12       16.24        8.65      7.18 o 
  -2  -8  12        1.50        5.77      6.74 o 
  -1  -8  12        0.02        1.21      3.78 o 
   0  -8  12      105.55       90.45      5.89 o 
   1  -8  12       64.71       54.68      5.31 o 
   2  -8  12        1.38        3.20      2.82 o 
   3  -8  12       15.41       13.32      2.18 o 
   4  -8  12      115.81      108.35      4.83 o 
   5  -8  12       34.77       38.26      3.73 o 
   6  -8  12       34.06       42.04      4.37 o 
   7  -8  12       13.60       11.71      4.00 o 
   8  -8  12        7.61        7.94      4.63 o 
   9  -8  12        6.90       15.73      6.27 o 
  10  -8  12        1.77       -1.61      7.58 o 
  -8  -7  12        0.38        8.62      9.11 o 
  -7  -7  12       14.72       13.53      9.44 o 
  -6  -7  12        2.45        8.69      7.39 o 
  -5  -7  12       17.44       19.71      7.16 o 
  -4  -7  12       32.14       24.06      3.61 o 
  -3  -7  12       32.17       27.22      3.77 o 
  -2  -7  12        1.02        1.79      3.27 o 
  -1  -7  12      268.53      254.42      7.68 o 
   0  -7  12      296.14      270.69     10.42 o 
   1  -7  12       17.05       19.76      4.81 o 
   2  -7  12      104.93       95.35      4.22 o 
   3  -7  12        0.05        0.50      2.71 o 
   4  -7  12        6.56        5.27      2.97 o 
   5  -7  12      230.40      234.51      6.63 o 
   6  -7  12       23.06       20.82      3.58 o 
   7  -7  12       38.44       31.68      4.40 o 
   8  -7  12       26.16       27.94      4.60 o 
   9  -7  12        4.73       -1.45      4.70 o 
  10  -7  12        1.28        1.83      6.64 o 
  -9  -6  12        7.69        2.27      9.85 o 
  -8  -6  12       14.86       26.41     10.47 o 
  -7  -6  12        9.33       13.50      5.00 o 
  -6  -6  12        0.91        2.31      4.36 o 
  -5  -6  12       80.30       86.69      5.69 o 
  -4  -6  12      110.60      101.08      3.87 o 
  -3  -6  12      122.58      122.93      5.39 o 
  -2  -6  12      263.67      239.04      7.05 o 
  -1  -6  12     1084.98     1030.26      9.77 o 
   0  -6  12      967.27      943.93     13.84 o 
   1  -6  12      110.25      118.99      3.55 o 
   2  -6  12       20.08       18.57      3.48 o 
   3  -6  12       17.18        6.95      4.32 o 
   4  -6  12      641.38      574.24     11.21 o 
   5  -6  12       78.67       67.21      4.29 o 
   6  -6  12       30.74       26.70      2.77 o 
   7  -6  12       21.50       22.72      4.04 o 
   8  -6  12        2.68        5.52      5.67 o 
   9  -6  12       27.64       30.59      6.37 o 
  10  -6  12        0.13       -2.53      7.26 o 
 -10  -5  12        0.01       -4.28     10.74 o 
  -9  -5  12       37.32       28.79      5.84 o 
  -8  -5  12      146.98      156.68      9.78 o 
  -7  -5  12        3.70        4.65      4.51 o 
  -6  -5  12       23.71       21.89      4.44 o 
  -5  -5  12        1.86       -0.23      3.67 o 
  -4  -5  12        2.79        4.51      2.56 o 
  -3  -5  12       66.92       47.49      3.15 o 
  -2  -5  12     1189.46     1116.28     13.21 o 
  -1  -5  12      111.19      113.75      4.14 o 
   0  -5  12      480.95      470.22      7.04 o 
   1  -5  12      236.68      206.90      5.43 o 
   2  -5  12      217.74      211.52      5.72 o 
   3  -5  12      119.21      127.18      5.54 o 
   4  -5  12        5.07        4.33      3.71 o 
   5  -5  12       19.15       20.02      3.86 o 
   6  -5  12       87.97       80.20      3.65 o 
   7  -5  12       14.47       18.81      3.47 o 
   8  -5  12        6.99        5.64      5.45 o 
   9  -5  12        0.76        1.76      5.52 o 
  10  -5  12        6.13       10.90      6.00 o 
 -11  -4  12       45.07       47.32     10.79 o 
 -10  -4  12       24.15       15.19      6.41 o 
  -9  -4  12       14.92       14.83      5.55 o 
  -8  -4  12       33.10       27.35      5.37 o 
  -7  -4  12       41.78       46.25      5.87 o 
  -6  -4  12       63.92       58.29      5.32 o 
  -5  -4  12        4.69        6.94      3.77 o 
  -4  -4  12        1.17        3.41      3.37 o 
  -3  -4  12        4.47        3.80      3.34 o 
  -2  -4  12      183.93      170.07      8.74 o 
  -1  -4  12      573.78      547.72      6.34 o 
   0  -4  12      775.76      699.83      6.27 o 
   1  -4  12      134.87      132.28      3.76 o 
   2  -4  12       82.66       90.67      3.59 o 
   3  -4  12       95.92       97.92      3.61 o 
   4  -4  12      439.17      410.70      9.81 o 
   5  -4  12      678.76      677.24     10.28 o 
   6  -4  12       70.93       76.70      3.58 o 
   7  -4  12       63.22       68.92      4.78 o 
   8  -4  12       98.54       94.64      5.37 o 
   9  -4  12       38.33       30.47      6.53 o 
  10  -4  12        6.82        6.60      6.50 o 
 -11  -3  12       42.30       43.62      9.75 o 
 -10  -3  12       17.97       14.25      8.05 o 
  -9  -3  12      128.81      131.70     13.39 o 
  -8  -3  12       33.97       32.16      5.54 o 
  -7  -3  12       24.72       30.35      4.99 o 
  -6  -3  12      347.12      306.09      8.72 o 
  -5  -3  12      587.02      580.64     15.04 o 
  -4  -3  12      398.20      378.84      9.03 o 
  -3  -3  12      519.92      498.38      7.47 o 
  -2  -3  12       64.92       56.65      7.39 o 
  -1  -3  12      874.81      877.42      8.19 o 
   0  -3  12      783.47      761.43     10.12 o 
   1  -3  12        3.59        6.59      1.94 o 
   2  -3  12      114.56      122.91      5.39 o 
   3  -3  12        5.42        6.47      1.97 o 
   4  -3  12        0.19        1.57      2.85 o 
   5  -3  12        1.46        2.95      2.37 o 
   6  -3  12       29.60       35.16      3.54 o 
   7  -3  12        8.31       12.04      3.92 o 
   8  -3  12       18.17       16.87      4.14 o 
   9  -3  12       26.07       17.24      5.81 o 
  10  -3  12        2.15        1.15      6.13 o 
 -11  -2  12        5.68        1.47     10.31 o 
 -10  -2  12        2.63        1.53      8.52 o 
  -9  -2  12        7.27        9.44      5.62 o 
  -8  -2  12        1.92        1.06      4.97 o 
  -7  -2  12       58.57       74.18      5.78 o 
  -6  -2  12        5.31        9.04      4.31 o 
  -5  -2  12       36.44       35.21      3.81 o 
  -4  -2  12      183.97      175.80      5.07 o 
  -3  -2  12       17.10       23.44      2.71 o 
  -2  -2  12      105.89      100.23      9.79 o 
  -1  -2  12        0.18        1.07      1.31 o 
   0  -2  12       23.50       22.51      2.33 o 
   1  -2  12        5.31        1.75      1.94 o 
   2  -2  12      127.94      128.29      2.90 o 
   3  -2  12      226.84      227.33      4.22 o 
   4  -2  12        7.46        6.86      2.99 o 
   5  -2  12      117.76      123.96      4.32 o 
   6  -2  12       58.70       49.65      3.30 o 
   7  -2  12        7.22        6.58      4.47 o 
   8  -2  12       17.56       13.67      4.45 o 
   9  -2  12       25.06       17.96      8.12 o 
  10  -2  12       19.79       10.81      7.96 o 
 -11  -1  12        2.23       -1.45     10.15 o 
 -10  -1  12        2.55        8.59      8.39 o 
  -9  -1  12       80.65       50.05      9.90 o 
  -8  -1  12       50.91       47.11      5.60 o 
  -7  -1  12        6.88        9.44      4.81 o 
  -6  -1  12      138.42      119.05      4.80 o 
  -5  -1  12        7.91       11.49      3.38 o 
  -4  -1  12      171.43      178.60      4.82 o 
  -3  -1  12        2.49        4.01      1.78 o 
  -2  -1  12      182.07      160.02      4.23 o 
  -1  -1  12       28.96       26.70      2.35 o 
   0  -1  12      341.22      384.74      7.86 o 
   1  -1  12      139.32      122.91      4.03 o 
   2  -1  12       52.30       49.12      3.17 o 
   3  -1  12        0.00        2.95      2.75 o 
   4  -1  12      474.42      444.41      8.59 o 
   5  -1  12      554.66      544.95      8.23 o 
   6  -1  12      201.59      188.58      5.39 o 
   7  -1  12       58.54       47.12      5.53 o 
   8  -1  12       33.34       29.27      4.76 o 
   9  -1  12        0.02        1.00      5.77 o 
  10  -1  12        0.89        5.09      6.77 o 
 -11   0  12       55.64       36.98      9.65 o 
 -10   0  12        0.36       -4.57      8.41 o 
  -9   0  12        0.93       -1.49      8.80 o 
  -8   0  12       60.20       54.00      8.68 o 
  -7   0  12       15.29       16.57      4.80 o 
  -6   0  12      391.02      368.35      7.24 o 
  -5   0  12      187.53      191.08      8.35 o 
  -4   0  12       29.35       29.86      2.66 o 
  -3   0  12      349.73      344.77      4.18 o 
  -2   0  12      219.64      190.83      3.79 o 
  -1   0  12      142.21      144.19      3.56 o 
   0   0  12        2.60        8.80      2.29 o 
   1   0  12        9.94       14.47      2.16 o 
   2   0  12      273.97      320.05     10.00 o 
   3   0  12       21.37       28.10      3.80 o 
   4   0  12      632.34      641.81     12.18 o 
   5   0  12      204.90      224.61      5.94 o 
   6   0  12        0.20        0.77      2.93 o 
   7   0  12        6.43        6.32      2.96 o 
   8   0  12       28.21       30.15      4.88 o 
   9   0  12        8.04        9.49      5.98 o 
 -11   1  12       67.22       75.25     11.35 o 
 -10   1  12        0.00        1.83      9.54 o 
  -9   1  12        9.40       10.04      8.49 o 
  -8   1  12       35.05       39.71      9.31 o 
  -7   1  12      211.44      183.07      7.28 o 
  -6   1  12      791.73      814.51     12.95 o 
  -5   1  12      489.25      448.47      9.52 o 
  -4   1  12      121.82      108.73      3.24 o 
  -3   1  12        0.53        0.44      1.72 o 
  -2   1  12      255.27      249.13      7.49 o 
  -1   1  12       38.09       49.03      5.03 o 
   0   1  12       45.17       54.07      5.81 o 
   1   1  12     1120.80     1121.35      6.07 o 
   2   1  12        4.51        7.88      1.87 o 
   3   1  12      271.70      287.44      5.14 o 
   4   1  12      991.97      952.57     13.47 o 
   5   1  12        2.17        3.43      3.17 o 
   6   1  12       32.98       34.07      3.68 o 
   7   1  12      106.58      102.83      4.87 o 
   8   1  12        7.01       10.33      5.48 o 
   9   1  12       28.06       22.78      9.99 o 
 -12   2  12        0.09       10.83      9.09 o 
 -11   2  12        0.35        9.12      9.16 o 
 -10   2  12        0.49        7.38      7.67 o 
  -9   2  12       24.10       27.20      4.77 o 
  -8   2  12      167.31      163.26     11.00 o 
  -7   2  12      129.92      122.60      6.37 o 
  -6   2  12        6.06       10.75      3.67 o 
  -5   2  12      413.64      399.20      8.44 o 
  -4   2  12      427.87      432.69      5.54 o 
  -3   2  12       22.58       29.31      3.12 o 
  -2   2  12      599.52      617.61      7.35 o 
  -1   2  12       22.98       33.82      5.61 o 
   0   2  12      361.56      382.94     11.71 o 
   1   2  12       89.53       69.25      6.57 o 
   2   2  12       63.15       67.97      2.18 o 
   3   2  12      695.95      697.05      9.13 o 
   4   2  12      544.89      513.51      9.77 o 
   5   2  12       29.71       31.07      3.70 o 
   6   2  12       27.24       27.04      3.88 o 
   7   2  12       36.76       43.32      4.37 o 
   8   2  12        1.22        1.87      8.46 o 
   9   2  12        8.74       13.27      9.83 o 
 -11   3  12        1.50        6.77      9.16 o 
 -10   3  12       33.55       58.00     10.25 o 
  -9   3  12       13.76       11.48      4.20 o 
  -8   3  12      381.79      375.50     10.48 o 
  -7   3  12        0.04        3.04      3.16 o 
  -6   3  12        0.48        1.07      2.81 o 
  -5   3  12       38.87       39.83      2.82 o 
  -4   3  12     1273.63     1183.02     14.11 o 
  -3   3  12       29.88       21.36      2.19 o 
  -2   3  12      629.25      583.12     14.35 o 
  -1   3  12      110.08      104.03      7.81 o 
   0   3  12     1432.82     1445.77     22.20 o 
   1   3  12      271.36      262.27      9.98 o 
   2   3  12        8.42        4.97      1.44 o 
   3   3  12       54.06       48.07      4.96 o 
   4   3  12      445.30      452.76      8.38 o 
   5   3  12       18.30       16.53      3.74 o 
   6   3  12      267.02      281.68     10.57 o 
   7   3  12       58.19       68.22      8.84 o 
   8   3  12        3.45        3.84      9.66 o 
 -11   4  12       33.13       41.57      9.82 o 
 -10   4  12       23.35       26.20      5.56 o 
  -9   4  12      166.37      173.87      6.02 o 
  -8   4  12       22.77       18.52      3.53 o 
  -7   4  12       64.34       67.68      4.21 o 
  -6   4  12       16.08       15.44      3.34 o 
  -5   4  12      104.67       92.91      3.37 o 
  -4   4  12       31.71       43.78      2.11 o 
  -3   4  12       14.14       16.93      3.39 o 
  -2   4  12      117.82      133.18      8.50 o 
  -1   4  12       65.94       75.82      7.47 o 
   0   4  12      464.20      478.07     14.37 o 
   1   4  12        2.67        0.85      5.89 o 
   2   4  12       34.82       38.45      5.22 o 
   3   4  12       70.47       78.89      7.65 o 
   4   4  12       32.07       33.15      3.99 o 
   5   4  12        0.30        1.19      3.46 o 
   6   4  12        0.04       -0.78      4.86 o 
   7   4  12        1.09       -0.05      6.86 o 
   8   4  12       70.70       75.22     11.00 o 
 -11   5  12        1.15       10.77     10.27 o 
 -10   5  12        1.61       -5.92      9.51 o 
  -9   5  12        0.00       -0.01      3.23 o 
  -8   5  12       62.37       71.68      4.45 o 
  -7   5  12        1.18        0.92      3.10 o 
  -6   5  12        1.40        1.22      3.04 o 
  -5   5  12      349.98      312.50      8.24 o 
  -4   5  12      127.88      105.98      5.29 o 
  -3   5  12        3.73        5.28      3.27 o 
  -2   5  12        8.44       11.15      6.08 o 
  -1   5  12      210.77      193.36     10.15 o 
   0   5  12       28.90       21.33      7.08 o 
   1   5  12       58.40       57.59      5.92 o 
   2   5  12        5.62        5.46      4.42 o 
   3   5  12       69.16       80.61      6.45 o 
   4   5  12        1.29        0.60      3.26 o 
   5   5  12       14.38        8.60      5.10 o 
   6   5  12      223.31      211.28     20.06 o 
   7   5  12       26.28       33.48      6.56 o 
 -11   6  12        0.02        4.47     10.31 o 
 -10   6  12        6.47        5.54      8.75 o 
  -9   6  12       55.87       58.24      5.45 o 
  -8   6  12       10.69       11.11      3.39 o 
  -7   6  12        0.67       -0.48      3.27 o 
  -6   6  12        1.44        0.49      3.16 o 
  -5   6  12      194.87      187.68      9.60 o 
  -4   6  12        0.04        0.90      3.58 o 
  -3   6  12        7.95        7.91      6.00 o 
  -2   6  12       24.01       29.48      6.94 o 
  -1   6  12       54.89       44.49      7.78 o 
   0   6  12       57.95       59.01      5.86 o 
   1   6  12        3.14        0.68      5.17 o 
   2   6  12        3.30        1.06      5.19 o 
   3   6  12      123.09      115.83     10.78 o 
   4   6  12       65.89       64.06      6.81 o 
   5   6  12       14.65       14.60      5.93 o 
   6   6  12       49.39       38.77      8.73 o 
   7   6  12        0.32        0.75      9.88 o 
 -11   7  12        0.04       -3.42     11.48 o 
 -10   7  12       18.31       18.87      9.70 o 
  -9   7  12       37.11       33.34      9.21 o 
  -8   7  12        2.19        2.66      3.72 o 
  -7   7  12        0.02        2.02      3.82 o 
  -6   7  12        5.87        3.96      3.48 o 
  -5   7  12       21.43       18.30      4.49 o 
  -4   7  12        0.69        3.38      5.87 o 
  -3   7  12        0.07        4.14      6.24 o 
  -2   7  12       68.76       72.51      8.70 o 
  -1   7  12       41.41       37.49      5.60 o 
   0   7  12       41.58       43.14      5.90 o 
   1   7  12        7.86        9.92      5.54 o 
   2   7  12       12.37        7.92      6.36 o 
   3   7  12        0.00       -4.93      4.93 o 
   4   7  12        0.15        1.17      5.90 o 
   5   7  12       63.38       57.97      9.23 o 
   6   7  12       61.35       64.41     10.97 o 
 -10   8  12        0.70        0.46      7.05 o 
  -9   8  12        2.80       -1.12      5.83 o 
  -8   8  12        1.09        0.36      4.10 o 
  -7   8  12      205.96      194.94      7.03 o 
  -6   8  12       29.06       31.52      6.75 o 
  -5   8  12       58.10       59.18      5.61 o 
  -4   8  12      142.04      101.20      9.64 o 
  -3   8  12       13.56       11.22      4.48 o 
  -2   8  12      497.03      430.89     14.58 o 
  -1   8  12       22.95       26.03      5.64 o 
   0   8  12       30.25       31.38      5.74 o 
   1   8  12       14.65       14.57      6.29 o 
   2   8  12      293.47      280.89     11.06 o 
   3   8  12       68.80       66.50     10.24 o 
   4   8  12        0.12       10.91      8.63 o 
 -10   9  12      122.60      140.01     10.42 o 
  -9   9  12        3.05        9.01      7.17 o 
  -8   9  12       23.48       36.11      5.09 o 
  -7   9  12        0.38        0.96      5.29 o 
  -6   9  12        0.43       -1.52      4.58 o 
  -5   9  12        9.12       12.33      6.94 o 
  -4   9  12        0.28        3.35      4.44 o 
  -3   9  12       34.75       30.07      6.24 o 
  -2   9  12      101.46       96.42      7.27 o 
  -1   9  12        3.17        2.71      5.47 o 
   0   9  12      115.31      121.49      8.19 o 
   1   9  12        0.01       -4.30      6.12 o 
   2   9  12      105.81      128.22     10.07 o 
  -9  10  12       45.29       39.88     12.30 o 
  -8  10  12      251.14      303.77     17.51 o 
  -7  10  12        0.51        0.78      6.04 o 
  -6  10  12       20.01       36.30      8.51 o 
  -5  10  12       63.59       81.35      9.21 o 
  -4  10  12       14.00       18.84      7.92 o 
  -3  10  12       64.76       62.34      6.91 o 
  -2  10  12        0.35        4.04      5.39 o 
  -1  10  12       27.54       24.64      5.93 o 
   0  10  12       39.08       59.16      7.05 o 
   1  10  12       27.36       35.49     10.50 o 
  -6  11  12        7.28       13.65      9.37 o 
  -5  11  12       70.11       89.51     10.77 o 
  -4  11  12       90.68      104.99     10.85 o 
  -3  11  12       84.59       73.32     11.40 o 
   0 -12  13       57.85       69.79     12.21 o 
   1 -12  13       28.34       34.18     10.08 o 
   2 -12  13       13.55        7.31      8.90 o 
   3 -12  13        1.42        4.80     10.06 o 
   4 -12  13      105.94      138.01     13.59 o 
  -2 -11  13        5.08        1.80      7.38 o 
  -1 -11  13      117.53      133.69     13.28 o 
   0 -11  13        0.08        2.13      8.08 o 
   1 -11  13       16.17       28.89      8.83 o 
   2 -11  13      172.79      179.74     13.88 o 
   3 -11  13       12.04       13.28      8.97 o 
   4 -11  13        0.05        0.58      9.58 o 
   5 -11  13       53.71       71.10     11.55 o 
   6 -11  13        5.57        6.62     10.89 o 
   8 -11  13       72.87       68.91     12.16 o 
  -4 -10  13       15.96       23.81     10.04 o 
  -3 -10  13       26.28       32.44      8.59 o 
  -2 -10  13        2.59        1.32      8.25 o 
  -1 -10  13      157.31      165.40     13.55 o 
   0 -10  13       51.17       60.50      5.85 o 
   1 -10  13       40.28       38.91      5.63 o 
   2 -10  13        0.05        1.08      4.93 o 
   3 -10  13       17.84       11.24      5.55 o 
   4 -10  13        1.03        2.44      5.25 o 
   5 -10  13        7.83       11.89      6.27 o 
   6 -10  13       79.35       89.54     10.16 o 
   7 -10  13        5.33        6.79      5.34 o 
   8 -10  13        3.58        9.52     10.61 o 
   9 -10  13        0.53       -7.38     12.32 o 
  -6  -9  13       29.93       42.56     10.57 o 
  -5  -9  13       57.03       73.61     10.99 o 
  -4  -9  13        0.09       -2.12      8.61 o 
  -3  -9  13       14.53       24.00      8.83 o 
  -2  -9  13      111.24      121.09     11.14 o 
  -1  -9  13        1.25        0.99      4.12 o 
   0  -9  13        8.83       18.04      4.76 o 
   1  -9  13        2.90        4.46      4.79 o 
   2  -9  13       37.62       54.16      3.97 o 
   3  -9  13        0.03        1.84      5.28 o 
   4  -9  13        7.12        4.44      5.19 o 
   5  -9  13      136.93      143.18      8.62 o 
   6  -9  13        0.09       -0.98      5.18 o 
   7  -9  13       56.95       45.92      7.29 o 
   8  -9  13        0.66        3.31      6.42 o 
   9  -9  13       59.14       61.73     11.46 o 
  -7  -8  13        1.78       -5.51      8.42 o 
  -6  -8  13        0.82        7.46     10.04 o 
  -5  -8  13       14.40       19.27      8.03 o 
  -4  -8  13      126.96      126.07     10.41 o 
  -3  -8  13        1.47        7.96      7.08 o 
  -2  -8  13       77.46       69.24      5.12 o 
  -1  -8  13       31.54       27.31      5.15 o 
   0  -8  13       12.95       10.44      4.49 o 
   1  -8  13       37.96       34.34      4.97 o 
   2  -8  13       21.97       13.96      3.39 o 
   3  -8  13        8.10        6.67      2.78 o 
   4  -8  13        7.30        2.52      3.13 o 
   5  -8  13      104.18       89.71      4.90 o 
   6  -8  13       49.77       47.05      4.52 o 
   7  -8  13       42.40       43.61      4.64 o 
   8  -8  13       37.92       36.62      4.98 o 
   9  -8  13        0.41       -2.30      5.34 o 
  -8  -7  13       10.29       14.92     10.12 o 
  -7  -7  13        6.18       -1.69      9.07 o 
  -6  -7  13       29.61       34.88      9.06 o 
  -5  -7  13       26.71       38.15      7.46 o 
  -4  -7  13       83.16       87.82      9.31 o 
  -3  -7  13       13.84       16.10      3.59 o 
  -2  -7  13       26.54       31.04      4.22 o 
  -1  -7  13       10.23        6.42      4.06 o 
   0  -7  13        0.47        1.05      4.23 o 
   1  -7  13       99.89       87.76      4.47 o 
   2  -7  13        3.09        5.49      2.84 o 
   3  -7  13       41.60       48.46      3.76 o 
   4  -7  13        2.50        2.47      5.15 o 
   5  -7  13      104.76       86.89      4.94 o 
   6  -7  13        1.34        0.05      3.60 o 
   7  -7  13        0.83        1.12      3.88 o 
   8  -7  13        0.56        1.61      4.14 o 
   9  -7  13       19.96       30.66      5.31 o 
  10  -7  13       11.40       21.31     10.47 o 
  -8  -6  13       24.61       24.70      9.25 o 
  -7  -6  13       20.62       21.39      5.75 o 
  -6  -6  13       58.46       52.39      5.64 o 
  -5  -6  13        6.69        7.30      3.93 o 
  -4  -6  13        0.36        1.44      2.39 o 
  -3  -6  13       96.68       94.13      5.19 o 
  -2  -6  13       14.68       17.17      3.89 o 
  -1  -6  13        7.83        8.89      4.25 o 
   0  -6  13       65.23       61.92      5.23 o 
   1  -6  13       15.52       13.98      3.09 o 
   2  -6  13      328.67      297.80      6.47 o 
   3  -6  13       29.09       20.50      4.79 o 
   4  -6  13       56.88       52.00      5.04 o 
   5  -6  13      150.34      158.56     12.26 o 
   6  -6  13       72.01       70.31      4.75 o 
   7  -6  13      125.82      132.41      6.13 o 
   8  -6  13        2.23       -0.02      4.12 o 
   9  -6  13       29.79       27.09      6.79 o 
  10  -6  13       10.88        5.39      7.71 o 
 -10  -5  13       25.72       27.05     10.37 o 
  -9  -5  13       12.32       12.84      6.04 o 
  -8  -5  13       18.08       10.35      5.29 o 
  -7  -5  13       10.32       19.94      5.20 o 
  -6  -5  13       10.84       14.38      4.53 o 
  -5  -5  13      142.53      124.03      6.15 o 
  -4  -5  13        6.91        2.74      2.57 o 
  -3  -5  13       82.12       72.45      4.57 o 
  -2  -5  13       18.34       21.46      4.14 o 
  -1  -5  13      953.78      887.31     24.86 o 
   0  -5  13      237.91      231.88      6.37 o 
   1  -5  13     1058.13     1012.08     10.92 o 
   2  -5  13       55.74       63.55      3.35 o 
   3  -5  13      128.60      116.62      5.85 o 
   4  -5  13     1022.14      955.63     16.19 o 
   5  -5  13        0.52        1.48      3.68 o 
   6  -5  13      311.44      305.45      6.78 o 
   7  -5  13        6.19        7.79      3.29 o 
   8  -5  13      315.10      357.58     11.97 o 
   9  -5  13        0.01        7.02      6.21 o 
  10  -5  13       32.13       38.99      7.23 o 
 -11  -4  13       23.98       24.14     11.38 o 
 -10  -4  13        1.75        3.11      6.45 o 
  -9  -4  13        4.76        9.49      5.56 o 
  -8  -4  13       83.76       94.46      6.91 o 
  -7  -4  13       15.44       16.74      5.20 o 
  -6  -4  13       39.95       39.45      5.01 o 
  -5  -4  13      129.71      123.32      5.99 o 
  -4  -4  13       54.60       43.46      4.52 o 
  -3  -4  13      167.07      171.75      6.20 o 
  -2  -4  13        9.85        5.74      3.92 o 
  -1  -4  13        0.82        1.46      2.38 o 
   0  -4  13     4173.64     3940.57     18.53 o 
   1  -4  13        2.00        6.12      2.59 o 
   2  -4  13      433.23      450.62      7.01 o 
   3  -4  13       30.71       24.65      2.74 o 
   4  -4  13       19.97       10.73      2.47 o 
   5  -4  13       58.02       49.03      3.21 o 
   6  -4  13      135.62      145.04      4.52 o 
   7  -4  13        0.80        3.10      3.74 o 
   8  -4  13       81.44       84.97      5.16 o 
   9  -4  13       29.17       24.24      6.37 o 
  10  -4  13       23.65       24.82      7.45 o 
 -11  -3  13        7.88        9.45     10.19 o 
 -10  -3  13       58.70       63.07      9.89 o 
  -9  -3  13      118.94      127.72      8.03 o 
  -8  -3  13       31.60       37.85      5.98 o 
  -7  -3  13       21.89       19.43      5.13 o 
  -6  -3  13        4.83        1.36      4.33 o 
  -5  -3  13        5.53        4.59      4.01 o 
  -4  -3  13      497.06      460.17      9.53 o 
  -3  -3  13       20.98       19.79      3.06 o 
  -2  -3  13      929.11      893.28     22.62 o 
  -1  -3  13       39.62       40.87      2.35 o 
   0  -3  13       10.13       14.21      2.70 o 
   1  -3  13        7.04        4.35      2.09 o 
   2  -3  13       50.00       39.88      3.55 o 
   3  -3  13       15.82       23.49      2.33 o 
   4  -3  13        1.71        1.43      2.15 o 
   5  -3  13       56.06       63.52      4.29 o 
   6  -3  13      213.13      211.60      5.42 o 
   7  -3  13       96.54      115.55      6.87 o 
   8  -3  13       14.74       12.40      4.15 o 
   9  -3  13        1.66        3.41      7.09 o 
  10  -3  13        3.41        1.04      6.40 o 
 -11  -2  13        0.76        7.07     10.69 o 
 -10  -2  13        6.95       13.88      8.99 o 
  -9  -2  13       19.64       12.34      5.81 o 
  -8  -2  13       22.98       25.92      5.23 o 
  -7  -2  13       24.11       19.02      5.17 o 
  -6  -2  13       30.88       36.25      4.60 o 
  -5  -2  13      363.75      317.14      6.88 o 
  -4  -2  13        0.63        4.02      2.79 o 
  -3  -2  13      325.49      325.09      6.15 o 
  -2  -2  13      549.48      587.01     17.10 o 
  -1  -2  13      178.37      154.87      2.93 o 
   0  -2  13        6.52        6.58      2.18 o 
   1  -2  13      221.21      229.83      5.18 o 
   2  -2  13      241.59      239.43      6.61 o 
   3  -2  13       77.08       74.06      2.78 o 
   4  -2  13      180.72      167.40      9.35 o 
   5  -2  13       59.21       67.44      3.77 o 
   6  -2  13      393.51      367.57      9.56 o 
   7  -2  13       20.21       16.09      5.19 o 
   8  -2  13       99.28       91.64      6.00 o 
   9  -2  13        7.76        2.80      5.91 o 
  10  -2  13       10.95        9.73     10.34 o 
 -11  -1  13       16.38       34.47     10.48 o 
 -10  -1  13       26.71       37.41      9.69 o 
  -9  -1  13       48.55       55.41      9.74 o 
  -8  -1  13       81.88       75.16      6.33 o 
  -7  -1  13        2.23        1.68      3.37 o 
  -6  -1  13      106.47       78.65      4.92 o 
  -5  -1  13        8.90        4.64      2.95 o 
  -4  -1  13       15.42       29.36      3.15 o 
  -3  -1  13      211.66      237.59      7.11 o 
  -2  -1  13        8.79        5.19      1.64 o 
  -1  -1  13      504.53      506.10      6.83 o 
   0  -1  13       97.65      107.36      3.78 o 
   1  -1  13      140.30      144.79      4.39 o 
   2  -1  13      219.92      231.18      7.95 o 
   3  -1  13       76.72       65.66      4.42 o 
   4  -1  13      107.11      106.44      5.18 o 
   5  -1  13       23.96       25.16      4.28 o 
   6  -1  13       30.05       29.97      3.24 o 
   7  -1  13        0.32       -0.24      4.74 o 
   8  -1  13      147.19      129.37      6.75 o 
   9  -1  13       46.13       33.15      6.87 o 
 -11   0  13        2.76        4.95      9.31 o 
 -10   0  13       14.17       11.85      9.60 o 
  -9   0  13       18.37       10.99      9.38 o 
  -8   0  13       73.13       70.34      7.03 o 
  -7   0  13       80.18       59.95      5.41 o 
  -6   0  13      212.28      200.90      5.80 o 
  -5   0  13        7.12        8.72      3.02 o 
  -4   0  13      181.93      155.32      4.58 o 
  -3   0  13        6.59        7.62      1.57 o 
  -2   0  13       95.01      103.65      4.13 o 
  -1   0  13       67.96       55.25      3.54 o 
   0   0  13      442.92      460.46     10.28 o 
   1   0  13       70.55       75.03      3.11 o 
   2   0  13       85.46      106.95      6.93 o 
   3   0  13        0.02       -0.07      2.25 o 
   4   0  13      125.61      120.80     13.53 o 
   5   0  13      528.79      496.29      8.48 o 
   6   0  13       13.76       16.01      3.40 o 
   7   0  13       27.15       26.23      5.19 o 
   8   0  13        5.02        5.09      4.61 o 
   9   0  13       77.99       73.07      8.43 o 
 -11   1  13       43.96       53.68     11.77 o 
 -10   1  13        0.13        0.01      9.38 o 
  -9   1  13        8.00        5.75      4.37 o 
  -8   1  13        0.90        1.22      4.65 o 
  -7   1  13      136.14      126.63      6.71 o 
  -6   1  13      115.74      118.15      6.39 o 
  -5   1  13        4.62        8.85      3.84 o 
  -4   1  13       25.37       21.97      2.34 o 
  -3   1  13       33.76       41.40      2.37 o 
  -2   1  13       13.06       13.60      1.47 o 
  -1   1  13       78.52       68.62      4.63 o 
   0   1  13      104.76      129.35      7.78 o 
   1   1  13       73.93       75.31      1.65 o 
   2   1  13      122.43      126.46      2.30 o 
   3   1  13        5.57        1.29      2.13 o 
   4   1  13      569.39      554.25      8.91 o 
   5   1  13      431.13      413.36      9.69 o 
   6   1  13       23.97       26.43      3.76 o 
   7   1  13        0.02       -0.22      3.34 o 
   8   1  13       82.84       87.48      7.38 o 
   9   1  13        4.37       17.96     10.97 o 
 -11   2  13      149.27      160.58     13.24 o 
 -10   2  13        0.21        0.24      8.68 o 
  -9   2  13        8.23        8.04      4.37 o 
  -8   2  13        8.17        8.64      4.50 o 
  -7   2  13       27.33       28.41      4.77 o 
  -6   2  13      530.27      512.56      8.81 o 
  -5   2  13      322.83      307.62      9.73 o 
  -4   2  13      211.08      188.09      6.03 o 
  -3   2  13      130.13      119.30      7.13 o 
  -2   2  13        1.49        1.92      1.53 o 
  -1   2  13      427.13      427.32     12.66 o 
   0   2  13      125.13      123.00      7.70 o 
   1   2  13       72.87       69.06      6.62 o 
   2   2  13       90.49       92.74      2.28 o 
   3   2  13        0.13        4.41      5.34 o 
   4   2  13      481.39      496.31      8.76 o 
   5   2  13       33.62       37.55      3.98 o 
   6   2  13      149.06      134.02      5.70 o 
   7   2  13        2.93        2.43      3.62 o 
   8   2  13        1.18       -1.06      8.19 o 
 -11   3  13       40.36       47.20     11.79 o 
 -10   3  13       12.53       12.62      4.69 o 
  -9   3  13      193.46      172.73      6.34 o 
  -8   3  13      137.05      129.40      5.61 o 
  -7   3  13       92.19       91.75      4.63 o 
  -6   3  13       75.64       77.34      4.44 o 
  -5   3  13      626.98      602.95      6.97 o 
  -4   3  13       95.63       86.12      7.28 o 
  -3   3  13      515.11      489.76     10.51 o 
  -2   3  13       45.68       35.06      6.08 o 
  -1   3  13      576.16      571.08     14.93 o 
   0   3  13     1686.62     1687.95     25.05 o 
   1   3  13      258.58      282.29     11.14 o 
   2   3  13       89.54       89.83      7.97 o 
   3   3  13      140.28      136.82      8.97 o 
   4   3  13       94.84       95.90      4.91 o 
   5   3  13       40.35       39.25      4.38 o 
   6   3  13        0.26       -1.77      3.47 o 
   7   3  13       73.67       78.41      6.49 o 
   8   3  13        5.03        9.04      9.04 o 
 -11   4  13       43.54       50.34     11.66 o 
 -10   4  13        0.45        1.57      5.05 o 
  -9   4  13      129.39      154.29      6.05 o 
  -8   4  13       97.15       87.81      4.96 o 
  -7   4  13       22.52       23.21      3.70 o 
  -6   4  13      197.66      198.31      6.06 o 
  -5   4  13        0.25        1.85      3.15 o 
  -4   4  13      586.33      535.48     11.69 o 
  -3   4  13        8.78        6.63      3.45 o 
  -2   4  13        5.29        3.92      5.06 o 
  -1   4  13      437.10      402.73     13.71 o 
   0   4  13      415.20      381.37     13.59 o 
   1   4  13        0.06        0.51      5.67 o 
   2   4  13      248.19      263.48      8.98 o 
   3   4  13        8.94        8.38      4.70 o 
   4   4  13       79.45       77.69      6.54 o 
   5   4  13        4.97        1.61      3.58 o 
   6   4  13        7.53       12.56      5.22 o 
   7   4  13        0.23       -6.55      7.65 o 
 -11   5  13       14.20       17.50      8.73 o 
 -10   5  13        1.96        1.10     10.66 o 
  -9   5  13       18.60       23.55      3.93 o 
  -8   5  13       48.18       45.72      4.17 o 
  -7   5  13       61.24       51.62      4.32 o 
  -6   5  13        5.80        8.85      2.88 o 
  -5   5  13       11.36       12.43      3.22 o 
  -4   5  13       25.48       20.23      3.89 o 
  -3   5  13       17.07       21.30      5.38 o 
  -2   5  13        0.79       -2.72      4.65 o 
  -1   5  13      101.58       84.71      8.26 o 
   0   5  13       10.43        9.51      6.26 o 
   1   5  13      125.95      125.39      8.02 o 
   2   5  13        0.29        1.91      4.36 o 
   3   5  13      248.58      256.38      9.88 o 
   4   5  13        7.86        8.24      3.55 o 
   5   5  13       26.97       27.60      5.89 o 
   6   5  13       19.30       21.01      5.96 o 
   7   5  13       76.13       71.09      7.10 o 
 -11   6  13        0.76       -0.66     10.22 o 
 -10   6  13       16.16        4.61      9.75 o 
  -9   6  13        0.34        1.42      4.64 o 
  -8   6  13        0.01       -3.36      3.36 o 
  -7   6  13       24.47       17.83      3.87 o 
  -6   6  13      134.79      124.05      5.50 o 
  -5   6  13       11.37       11.29      3.96 o 
  -4   6  13        0.71        1.25      3.73 o 
  -3   6  13        1.93        2.91      6.37 o 
  -2   6  13       12.84        5.73      5.17 o 
  -1   6  13       64.95       68.44      8.40 o 
   0   6  13       43.08       41.74      5.14 o 
   1   6  13       25.05       24.40      5.75 o 
   2   6  13        0.91        6.14      5.62 o 
   3   6  13       49.22       52.26      6.23 o 
   4   6  13       37.27       35.72      6.09 o 
   5   6  13       80.53       88.82      7.92 o 
   6   6  13       23.62       32.35      8.78 o 
 -10   7  13       15.23        8.22      8.98 o 
  -9   7  13       30.58       40.92      6.81 o 
  -8   7  13        0.16        1.27      3.89 o 
  -7   7  13        1.34        2.32      3.74 o 
  -6   7  13       15.21       11.02      4.32 o 
  -5   7  13        1.29        3.96      4.18 o 
  -4   7  13        0.32        3.81      5.27 o 
  -3   7  13       64.43       64.97      7.69 o 
  -2   7  13        2.05        0.14      5.57 o 
  -1   7  13      145.15      134.90      7.67 o 
   0   7  13       16.25       20.32      6.08 o 
   1   7  13       31.79       23.83      5.48 o 
   2   7  13        6.15       11.87      5.60 o 
   3   7  13       10.50        7.85      5.19 o 
   4   7  13        0.00       -0.38      6.22 o 
   5   7  13        8.71        8.61      7.91 o 
 -10   8  13       22.45       12.93      7.83 o 
  -9   8  13      121.47      109.85      8.96 o 
  -8   8  13        0.02        1.98      4.10 o 
  -7   8  13        3.44        6.18      5.02 o 
  -6   8  13        2.26        0.68      4.29 o 
  -5   8  13       22.20       15.82      6.27 o 
  -4   8  13       25.50       23.92      7.15 o 
  -3   8  13        7.16        3.82      4.75 o 
  -2   8  13        3.67        5.47      5.01 o 
  -1   8  13       44.15       51.55      6.35 o 
   0   8  13      101.71      109.08      7.93 o 
   1   8  13      373.71      369.44     12.52 o 
   2   8  13       51.04       49.54      7.23 o 
   3   8  13       32.43       41.27      7.06 o 
 -10   9  13       52.64       53.35     11.29 o 
  -9   9  13       40.06       48.14      7.87 o 
  -8   9  13       49.41       63.92      6.53 o 
  -7   9  13       46.41       50.93      6.03 o 
  -6   9  13        0.95        3.25      5.37 o 
  -5   9  13        4.41        5.04      6.50 o 
  -4   9  13        2.16        0.68      5.05 o 
  -3   9  13      159.70      135.97      7.86 o 
  -2   9  13        0.03        0.19      5.33 o 
  -1   9  13        4.23       16.56      6.08 o 
   0   9  13      110.36      106.52      7.89 o 
   1   9  13      123.43      132.11      9.92 o 
   2   9  13       99.90      103.75     12.76 o 
  -8  10  13      131.90      159.21     14.65 o 
  -7  10  13       49.71       42.61      8.12 o 
  -6  10  13       15.08       10.97      7.81 o 
  -5  10  13       25.78       22.50      7.22 o 
  -4  10  13        1.60       -3.93      8.38 o 
  -3  10  13       78.60       95.62      9.99 o 
  -2  10  13      132.90      123.16     11.32 o 
  -1  10  13       17.54       10.43      6.58 o 
   0  10  13        9.16       -4.97     10.02 o 
   1  10  13        0.42        5.62     10.96 o 
  -6  11  13      320.50      351.43     17.35 o 
  -5  11  13      100.02      113.64     12.03 o 
  -2 -11  14      193.95      215.54     14.67 o 
  -1 -11  14       56.94       44.18      9.51 o 
   0 -11  14       18.58       17.33      9.93 o 
   1 -11  14        9.43       11.54      9.43 o 
   2 -11  14       47.85       43.65      6.78 o 
   3 -11  14       28.05       31.43      6.85 o 
   4 -11  14        4.77        6.05      6.46 o 
   5 -11  14        3.16        4.40      6.60 o 
   6 -11  14       92.26      122.75     14.22 o 
  -4 -10  14       64.86       72.58     12.16 o 
  -3 -10  14        7.91        6.83      7.48 o 
  -2 -10  14       68.15       84.81     11.98 o 
  -1 -10  14        4.62        8.19      7.72 o 
   0 -10  14       48.94       39.00      9.01 o 
   1 -10  14        7.04        8.62      5.27 o 
   2 -10  14        0.11       -0.12      5.41 o 
   3 -10  14       49.99       38.27      6.54 o 
   4 -10  14        0.15       -1.36      5.76 o 
   5 -10  14        1.21        5.26      6.42 o 
   6 -10  14        0.38       -0.36      6.68 o 
   7 -10  14        1.71        4.69      6.00 o 
   8 -10  14       97.97      139.70     13.56 o 
  -5  -9  14      160.71      165.83     13.69 o 
  -4  -9  14        6.15        6.74      9.15 o 
  -3  -9  14       21.82       11.27      7.66 o 
  -2  -9  14        3.11        9.46      6.67 o 
  -1  -9  14       71.95       71.61     10.13 o 
   0  -9  14       18.44       27.41      4.70 o 
   1  -9  14        8.60        6.80      3.37 o 
   2  -9  14        0.58       -2.90      5.01 o 
   3  -9  14        0.03       -0.39      4.83 o 
   4  -9  14       55.33       66.01      7.13 o 
   5  -9  14        0.10        1.01      5.58 o 
   6  -9  14        8.00        0.84      4.60 o 
   7  -9  14        6.53        9.78      5.88 o 
   8  -9  14        6.28        7.89      7.29 o 
  -6  -8  14      120.34      153.53     13.78 o 
  -5  -8  14       10.51       13.89      7.93 o 
  -4  -8  14       16.47       11.30      6.91 o 
  -3  -8  14       26.20       33.37      7.65 o 
  -2  -8  14        7.44        5.10      3.69 o 
  -1  -8  14       33.73       30.08      4.77 o 
   0  -8  14       41.21       45.44      4.96 o 
   1  -8  14       78.74       80.86      5.28 o 
   2  -8  14       19.26       24.12      3.49 o 
   3  -8  14       39.55       40.95      4.72 o 
   4  -8  14       14.00       11.68      5.21 o 
   5  -8  14       22.08       24.73      3.85 o 
   6  -8  14        7.28        9.99      3.93 o 
   7  -8  14        0.02        0.24      4.42 o 
   8  -8  14        4.42       -3.69     10.37 o 
  -7  -7  14        6.71       16.06      8.00 o 
  -6  -7  14       15.27       20.82      8.72 o 
  -5  -7  14        2.56       -1.67      6.53 o 
  -4  -7  14        1.41        4.81      6.08 o 
  -3  -7  14        0.95        0.23      3.45 o 
  -2  -7  14       12.32       20.36      4.07 o 
  -1  -7  14        3.74        0.97      3.95 o 
   0  -7  14      408.83      398.29     10.08 o 
   1  -7  14        4.18        3.99      3.23 o 
   2  -7  14      252.40      238.10      6.34 o 
   3  -7  14        3.09        3.12      4.68 o 
   4  -7  14      153.40      137.09     12.16 o 
   5  -7  14       32.17       38.09      3.94 o 
   6  -7  14        4.39        7.60      3.64 o 
   7  -7  14       24.57       18.76      4.45 o 
   8  -7  14        0.45        4.44      4.75 o 
   9  -7  14        9.40        8.49      6.93 o 
  10  -7  14        4.16        3.79     12.09 o 
  -8  -6  14        0.05       -0.70      8.69 o 
  -7  -6  14       68.05       74.92      8.05 o 
  -6  -6  14       31.71       36.15      5.26 o 
  -5  -6  14        3.41        3.82      4.00 o 
  -4  -6  14      145.04      113.25      5.53 o 
  -3  -6  14       10.31        7.05      3.90 o 
  -2  -6  14       12.76       17.22      4.10 o 
  -1  -6  14        0.00        1.07      3.82 o 
   0  -6  14      394.97      372.94      7.45 o 
   1  -6  14       22.57       26.05      3.52 o 
   2  -6  14        0.23        0.90      3.03 o 
   3  -6  14        8.51        5.89      4.38 o 
   4  -6  14       86.21       80.39      5.39 o 
   5  -6  14       24.69       18.53      5.18 o 
   6  -6  14       19.45       13.73      3.81 o 
   7  -6  14      249.63      267.79      7.88 o 
   8  -6  14       63.34       77.40      5.57 o 
   9  -6  14      156.87      168.59      9.98 o 
  10  -6  14       16.63       21.62     11.26 o 
  -9  -5  14       15.00       10.85      6.53 o 
  -8  -5  14        1.32        2.14      5.41 o 
  -7  -5  14       17.98       13.82      5.13 o 
  -6  -5  14       30.88       36.26      4.93 o 
  -5  -5  14       35.32       27.01      4.50 o 
  -4  -5  14        0.33       -0.42      3.67 o 
  -3  -5  14      217.83      208.47     10.33 o 
  -2  -5  14       62.63       56.62      4.54 o 
  -1  -5  14      416.68      371.71      8.81 o 
   0  -5  14        6.72        8.77      3.48 o 
   1  -5  14     1655.25     1549.45     13.78 o 
   2  -5  14       20.81       14.42      2.90 o 
   3  -5  14      715.94      687.32     16.89 o 
   4  -5  14       20.07       21.11      3.10 o 
   5  -5  14       17.62       21.02      4.98 o 
   6  -5  14        1.15        3.22      3.03 o 
   7  -5  14        0.22       -1.06      3.68 o 
   8  -5  14        0.74        1.33      5.54 o 
   9  -5  14       38.81       38.20      7.32 o 
  10  -5  14        6.81        5.35      7.65 o 
 -10  -4  14       10.95       14.19      6.53 o 
  -9  -4  14      184.79      173.82      9.22 o 
  -8  -4  14       46.68       41.00      5.95 o 
  -7  -4  14      206.87      195.22      8.18 o 
  -6  -4  14       43.74       40.35      5.50 o 
  -5  -4  14      152.99      140.28      6.69 o 
  -4  -4  14       44.00       45.31      4.76 o 
  -3  -4  14      169.64      153.90      8.65 o 
  -2  -4  14      765.07      721.76     24.68 o 
  -1  -4  14     1763.35     1699.87     10.18 o 
   0  -4  14        0.64        3.10      2.71 o 
   1  -4  14      524.07      501.97      8.42 o 
   2  -4  14      777.51      730.58      8.22 o 
   3  -4  14      329.61      290.43      8.00 o 
   4  -4  14       88.43       74.47      3.61 o 
   5  -4  14       91.98       78.73      5.40 o 
   6  -4  14        1.69        5.26      4.28 o 
   7  -4  14       31.47       30.75      4.33 o 
   8  -4  14       29.68       34.22      6.19 o 
   9  -4  14       15.66       13.01      6.30 o 
  10  -4  14       20.79       14.45      7.79 o 
 -11  -3  14        0.27       -1.89     10.97 o 
 -10  -3  14        4.54        8.56      8.36 o 
  -9  -3  14        8.00        2.93      5.28 o 
  -8  -3  14       82.61       75.45      6.81 o 
  -7  -3  14        2.19        5.70      4.89 o 
  -6  -3  14       13.74        5.53      4.49 o 
  -5  -3  14      186.15      160.62      9.16 o 
  -4  -3  14      579.48      522.04      9.81 o 
  -3  -3  14      136.87      138.62      5.89 o 
  -2  -3  14      184.96      187.12      7.14 o 
  -1  -3  14      171.50      173.22      3.61 o 
   0  -3  14       52.42       54.81      3.30 o 
   1  -3  14       81.18       72.29      3.26 o 
   2  -3  14      272.35      272.49      6.35 o 
   3  -3  14       72.05       79.96      3.21 o 
   4  -3  14       13.13       18.70      2.50 o 
   5  -3  14        3.24        4.15      3.09 o 
   6  -3  14       12.34       14.53      3.00 o 
   7  -3  14       26.96       29.92      5.39 o 
   8  -3  14       38.35       36.99      4.80 o 
   9  -3  14       12.82       11.37      6.58 o 
  10  -3  14        2.79       -0.27     10.04 o 
 -11  -2  14        8.60       14.12     10.53 o 
 -10  -2  14       13.99       18.01      9.03 o 
  -9  -2  14       12.59        9.45      5.58 o 
  -8  -2  14        8.36        6.67      6.66 o 
  -7  -2  14        0.80       -0.82      4.40 o 
  -6  -2  14       35.40       28.84      3.84 o 
  -5  -2  14       15.59       12.06      3.18 o 
  -4  -2  14       30.13       24.46      3.37 o 
  -3  -2  14      156.30      162.05      5.71 o 
  -2  -2  14       47.11       43.76      3.06 o 
  -1  -2  14        1.68        2.90      1.13 o 
   0  -2  14        6.25        5.69      2.42 o 
   1  -2  14       26.35       27.49      2.63 o 
   2  -2  14        9.53        5.52      2.38 o 
   3  -2  14      177.57      159.34      4.50 o 
   4  -2  14      168.44      177.93      6.51 o 
   5  -2  14      141.17      123.28      4.88 o 
   6  -2  14       70.24       66.79      3.89 o 
   7  -2  14      483.26      480.99     17.81 o 
   8  -2  14        7.77        9.12      4.50 o 
   9  -2  14       17.90       11.28      6.49 o 
  10  -2  14       12.82       10.07     11.21 o 
 -11  -1  14       11.68       12.63      9.76 o 
 -10  -1  14        3.64        1.43      8.87 o 
  -9  -1  14       17.49       14.67      7.25 o 
  -8  -1  14        6.66        5.16      4.64 o 
  -7  -1  14        2.41       -0.57      3.58 o 
  -6  -1  14      110.06      108.49      4.85 o 
  -5  -1  14        0.04        1.72      2.90 o 
  -4  -1  14       17.28       13.32      2.93 o 
  -3  -1  14       33.63       29.13      2.76 o 
  -2  -1  14        1.37        0.91      2.07 o 
  -1  -1  14      159.10      141.96      3.92 o 
   0  -1  14      289.64      291.01     12.32 o 
   1  -1  14       45.61       52.34      3.27 o 
   2  -1  14       30.48       26.88      3.79 o 
   3  -1  14      127.81      101.22      6.79 o 
   4  -1  14        2.01       -0.20      3.39 o 
   5  -1  14       57.98       51.15      3.95 o 
   6  -1  14        0.78        1.87      2.93 o 
   7  -1  14        5.30        4.90      5.15 o 
   8  -1  14        8.33        7.15      4.46 o 
   9  -1  14        1.11        4.40      6.59 o 
 -11   0  14        5.48       14.90     10.55 o 
 -10   0  14      105.54      131.83     12.77 o 
  -9   0  14        4.34       -0.60      9.11 o 
  -8   0  14       16.58       12.95      4.99 o 
  -7   0  14       92.76       81.45      6.22 o 
  -6   0  14      183.45      164.21      5.53 o 
  -5   0  14      244.84      242.04      7.62 o 
  -4   0  14        3.00        5.36      2.41 o 
  -3   0  14       50.56       57.33      2.37 o 
  -2   0  14       73.41       86.60      3.10 o 
  -1   0  14        3.30        1.52      1.54 o 
   0   0  14       63.82       65.17      5.49 o 
   1   0  14       12.26       10.33      2.71 o 
   2   0  14       70.91       68.80      6.39 o 
   3   0  14      289.95      287.83      7.88 o 
   4   0  14       63.75       66.29      8.75 o 
   5   0  14        1.67        3.50      3.07 o 
   6   0  14        3.60        5.27      3.13 o 
   7   0  14       15.31       10.45      5.05 o 
   8   0  14       31.00       21.79      4.93 o 
   9   0  14        3.96        4.48      7.05 o 
 -11   1  14      131.82      132.52     14.05 o 
 -10   1  14       13.39       17.12      9.39 o 
  -9   1  14       36.60       22.91      4.94 o 
  -8   1  14        3.65        0.33      4.45 o 
  -7   1  14        2.23        1.92      4.39 o 
  -6   1  14       24.69       16.49      6.72 o 
  -5   1  14        7.83        8.55      3.81 o 
  -4   1  14       65.05       59.43      3.13 o 
  -3   1  14        3.85        7.92      2.04 o 
  -2   1  14       17.36       21.51      2.78 o 
  -1   1  14        5.30        6.50      4.66 o 
   0   1  14      661.43      679.40     15.79 o 
   1   1  14      210.92      171.65      6.81 o 
   2   1  14      101.58       98.78      3.25 o 
   3   1  14      106.73      102.84      5.98 o 
   4   1  14       76.49       66.10      4.44 o 
   5   1  14       54.35       46.45      4.11 o 
   6   1  14       15.01       13.39      3.51 o 
   7   1  14       51.45       40.66      5.69 o 
   8   1  14        9.94        4.68      5.04 o 
 -11   2  14        2.26        3.98     10.40 o 
 -10   2  14       20.36       22.80      5.08 o 
  -9   2  14        0.64        2.68      4.74 o 
  -8   2  14      237.95      233.63      8.79 o 
  -7   2  14       14.70       12.51      3.70 o 
  -6   2  14        8.79       12.16      3.62 o 
  -5   2  14        0.22        1.52      3.38 o 
  -4   2  14      329.47      307.39      5.10 o 
  -3   2  14        0.22        4.50      2.28 o 
  -2   2  14      451.86      445.46      9.81 o 
  -1   2  14        3.58       10.32      5.83 o 
   0   2  14      907.48      933.89     18.86 o 
   1   2  14      681.38      665.71     16.44 o 
   2   2  14        1.37        3.90      5.65 o 
   3   2  14       39.59       39.57      4.71 o 
   4   2  14        9.04        7.94      3.56 o 
   5   2  14       62.10       64.06      4.68 o 
   6   2  14       44.13       42.31      4.43 o 
   7   2  14        5.17        0.93      5.39 o 
   8   2  14       58.68       54.59     11.56 o 
 -11   3  14        1.78        0.17      9.56 o 
 -10   3  14        0.17        0.79      3.98 o 
  -9   3  14       22.42       21.18      4.12 o 
  -8   3  14      113.20      101.68      5.32 o 
  -7   3  14       98.67       96.88      5.07 o 
  -6   3  14       21.90       15.82      3.92 o 
  -5   3  14      287.63      304.61      7.22 o 
  -4   3  14      302.19      296.47      4.94 o 
  -3   3  14     3399.43     3286.40     20.18 o 
  -2   3  14       35.02       36.24      6.92 o 
  -1   3  14      228.03      209.98     10.18 o 
   0   3  14      729.91      719.69     17.36 o 
   1   3  14        1.60        0.67      5.65 o 
   2   3  14      303.38      313.42     12.11 o 
   3   3  14      112.26       98.21      6.50 o 
   4   3  14      157.71      141.92      5.75 o 
   5   3  14      217.44      217.95      6.89 o 
   6   3  14        0.16        1.02      3.81 o 
   7   3  14      100.33      118.89     13.62 o 
 -11   4  14        0.02        3.52      9.70 o 
 -10   4  14       18.60       23.70      6.17 o 
  -9   4  14       11.33        9.43      3.93 o 
  -8   4  14        0.50        0.66      3.67 o 
  -7   4  14       56.54       52.53      4.57 o 
  -6   4  14       46.38       51.63      4.28 o 
  -5   4  14        0.27        1.88      2.63 o 
  -4   4  14        1.13        4.05      3.22 o 
  -3   4  14     1712.66     1696.09     34.30 o 
  -2   4  14       20.68       37.75      6.67 o 
  -1   4  14      606.07      615.38     16.82 o 
   0   4  14        7.87        9.21      5.19 o 
   1   4  14      139.09      152.66      9.41 o 
   2   4  14        3.66        1.73      4.62 o 
   3   4  14      139.05      142.94      7.70 o 
   4   4  14      130.70      130.70      5.77 o 
   5   4  14      188.66      183.94      6.60 o 
   6   4  14        7.06       -0.22      5.17 o 
   7   4  14        5.83        4.08     10.29 o 
 -11   5  14       22.98       18.95     11.53 o 
 -10   5  14       40.99       37.25     10.13 o 
  -9   5  14       96.44       97.51      5.45 o 
  -8   5  14        0.06        3.54      3.69 o 
  -7   5  14      208.88      218.80      7.72 o 
  -6   5  14      145.53      137.73      4.76 o 
  -5   5  14       50.02       43.94      4.53 o 
  -4   5  14       47.68       50.44      4.51 o 
  -3   5  14        0.48        1.66      5.10 o 
  -2   5  14        6.77        1.55      6.12 o 
  -1   5  14       18.28       20.15      7.16 o 
   0   5  14       50.65       41.83      6.90 o 
   1   5  14       11.52       11.78      5.26 o 
   2   5  14       86.93       88.76      6.75 o 
   3   5  14       24.56       26.90      6.21 o 
   4   5  14       40.96       38.93      4.53 o 
   5   5  14      216.64      221.91      9.97 o 
   6   5  14        3.91        1.01      6.01 o 
 -10   6  14        0.02        2.58      8.68 o 
  -9   6  14        3.13       -4.08      4.99 o 
  -8   6  14       41.33       34.61      4.48 o 
  -7   6  14       75.23       65.99      4.86 o 
  -6   6  14       30.88       35.20      5.08 o 
  -5   6  14       26.64       22.07      4.71 o 
  -4   6  14        4.65        5.14      6.33 o 
  -3   6  14       33.12       32.62      7.08 o 
  -2   6  14       16.64       17.28      7.57 o 
  -1   6  14        5.22        5.32      6.74 o 
   0   6  14       54.52       62.50      9.03 o 
   1   6  14        0.10        1.76      8.21 o 
   2   6  14        2.53        0.96      4.86 o 
   3   6  14        1.97       -2.85      5.66 o 
   4   6  14       58.93       57.53      6.70 o 
   5   6  14        6.86        3.61      6.66 o 
   6   6  14        0.47       14.16      9.74 o 
 -10   7  14       33.35       27.96      7.47 o 
  -9   7  14        8.02        6.08      5.74 o 
  -8   7  14        7.11        7.80      4.21 o 
  -7   7  14        2.29        1.91      3.90 o 
  -6   7  14       14.04       15.14      4.51 o 
  -5   7  14       77.09       84.51      6.01 o 
  -4   7  14        4.64       -0.74      5.54 o 
  -3   7  14        1.45       -0.75      6.82 o 
  -2   7  14       70.06       66.66      8.86 o 
  -1   7  14        0.02       -0.98      4.76 o 
   0   7  14        4.81        2.10      4.94 o 
   1   7  14       47.91       50.52      6.41 o 
   2   7  14       99.39       94.34      7.70 o 
   3   7  14       79.89       79.85      7.94 o 
   4   7  14       19.73       19.83      6.21 o 
 -10   8  14        0.00       -4.53      7.62 o 
  -9   8  14        0.01        0.62      6.64 o 
  -8   8  14       23.62       18.79      4.61 o 
  -7   8  14        8.04        5.35      4.90 o 
  -6   8  14        3.53       10.73      5.09 o 
  -5   8  14        9.87       11.63      6.53 o 
  -4   8  14       34.29       34.74      7.12 o 
  -3   8  14       56.67       60.00      8.38 o 
  -2   8  14       89.96       87.29      7.06 o 
  -1   8  14      108.86      108.05      8.00 o 
   0   8  14        1.52        0.33      5.40 o 
   1   8  14       45.54       51.47      6.75 o 
   2   8  14       42.23       41.61      7.18 o 
   3   8  14        1.39        6.96      7.01 o 
  -9   9  14       60.15       37.06     11.36 o 
  -8   9  14       13.21       22.56      6.39 o 
  -7   9  14       86.21       92.03      8.41 o 
  -6   9  14        5.51        8.73      7.70 o 
  -5   9  14       25.93       22.56      7.46 o 
  -4   9  14        9.57        2.72      5.68 o 
  -3   9  14       32.39       29.80      6.26 o 
  -2   9  14       24.11       18.36      5.59 o 
  -1   9  14        8.47       17.10      5.82 o 
   0   9  14       10.39       11.84      7.12 o 
   1   9  14        9.00        3.75     10.63 o 
  -7  10  14        0.26       -8.05      8.87 o 
  -6  10  14        2.28        0.13      7.91 o 
  -5  10  14       21.70       21.09      7.46 o 
  -4  10  14        0.32        2.70      8.58 o 
  -3  10  14      265.08      249.17     14.96 o 
  -2  10  14      150.37      168.91      9.81 o 
  -1  10  14       19.24       19.54     11.20 o 
   0  10  14       91.66      106.23     13.12 o 
  -2 -11  15       59.40       68.55     12.33 o 
  -1 -11  15      317.60      354.41     17.93 o 
   0 -11  15       88.10       86.69     10.91 o 
   2 -11  15        5.42        5.76      5.65 o 
   3 -11  15        7.32       21.50      6.83 o 
   4 -11  15       21.19       24.63      6.20 o 
   5 -11  15        3.80        6.58      6.49 o 
   6 -11  15      116.99      174.67     14.98 o 
  -4 -10  15       46.95       62.48     11.90 o 
  -3 -10  15        2.16        1.38      8.77 o 
  -2 -10  15      117.95      122.02     12.41 o 
  -1 -10  15        0.33        2.95      8.09 o 
   0 -10  15       62.17       74.72     10.68 o 
   1 -10  15       11.99        8.81      5.36 o 
   2 -10  15        0.40       -0.67      5.10 o 
   3 -10  15        4.64        7.80      5.84 o 
   4 -10  15        0.24        2.64      5.77 o 
   5 -10  15      134.12      147.03      9.88 o 
   6 -10  15       90.50       74.44      8.15 o 
   7 -10  15      299.13      332.09     17.73 o 
  -5  -9  15        0.32       15.37      9.63 o 
  -4  -9  15        6.43        5.96      8.17 o 
  -3  -9  15       18.01       11.73      7.57 o 
  -2  -9  15       59.26       90.85     10.64 o 
  -1  -9  15       30.97       39.02      5.39 o 
   0  -9  15        2.04        4.23      4.51 o 
   1  -9  15        3.21        5.35      3.44 o 
   2  -9  15       28.18       33.86      5.95 o 
   3  -9  15      129.24      124.61      7.94 o 
   4  -9  15        4.28        5.39      5.81 o 
   5  -9  15        4.28        4.03      5.14 o 
   6  -9  15       18.32       15.80      6.56 o 
   7  -9  15       90.16       95.89     12.87 o 
  -6  -8  15       38.24       48.37     10.36 o 
  -5  -8  15       45.52       51.51      8.74 o 
  -4  -8  15        6.85        6.04      7.95 o 
  -3  -8  15       95.54       75.75     10.09 o 
  -2  -8  15       28.36       30.57      4.83 o 
  -1  -8  15        4.23       10.52      4.39 o 
   0  -8  15       29.77       25.30      4.95 o 
   1  -8  15       44.83       58.24      4.44 o 
   2  -8  15        0.49        2.66      3.16 o 
   3  -8  15        0.05        0.94      4.90 o 
   4  -8  15       16.68       26.00      5.63 o 
   5  -8  15       32.47       31.30      6.24 o 
   6  -8  15       88.43      107.84      8.32 o 
   7  -8  15        8.28        6.78      9.77 o 
   8  -8  15       30.54       35.07     11.13 o 
  -7  -7  15        1.57        3.62      8.30 o 
  -6  -7  15       74.43       84.95     10.94 o 
  -5  -7  15      176.39      216.63     13.36 o 
  -4  -7  15       13.43       13.20      7.60 o 
  -3  -7  15        7.22        5.35      3.64 o 
  -2  -7  15       17.67       19.42      4.33 o 
  -1  -7  15       84.53       98.45      5.94 o 
   0  -7  15        3.57        4.35      3.41 o 
   1  -7  15      101.53      108.65      5.17 o 
   2  -7  15      114.72      115.58      5.75 o 
   3  -7  15      506.81      517.78     12.59 o 
   4  -7  15       58.77       45.54      6.19 o 
   5  -7  15       81.87       88.35      5.62 o 
   6  -7  15       57.08       72.61      4.94 o 
   7  -7  15       29.79       26.34      5.72 o 
   8  -7  15       10.94       10.91      6.11 o 
   9  -7  15        6.51        4.23      9.73 o 
  -8  -6  15        2.98        0.88      8.88 o 
  -7  -6  15       15.67        9.14      7.89 o 
  -6  -6  15        5.36        4.54      4.70 o 
  -5  -6  15        1.45        3.59      4.00 o 
  -4  -6  15        5.30        6.66      3.53 o 
  -3  -6  15       13.35       19.07      4.09 o 
  -2  -6  15       14.91       14.83      4.06 o 
  -1  -6  15      150.71      154.16      6.64 o 
   0  -6  15       51.39       53.99      4.25 o 
   1  -6  15        9.15        8.27      3.39 o 
   2  -6  15      553.45      508.61      9.73 o 
   3  -6  15       74.85       63.22      5.94 o 
   4  -6  15        6.30       -0.66      5.00 o 
   5  -6  15       70.82       67.14      5.24 o 
   6  -6  15        0.37        2.06      3.71 o 
   7  -6  15       21.60       28.40      6.07 o 
   8  -6  15       17.13       23.03      6.54 o 
   9  -6  15        3.42        7.88      7.12 o 
  -9  -5  15        9.08       16.16      6.58 o 
  -8  -5  15        2.04        0.82      5.59 o 
  -7  -5  15       74.39       79.37      6.63 o 
  -6  -5  15        3.79        8.47      4.34 o 
  -5  -5  15       93.50       97.56      6.19 o 
  -4  -5  15        0.01       -1.09      5.60 o 
  -3  -5  15       44.56       33.82      4.21 o 
  -2  -5  15       10.07        8.44      3.98 o 
  -1  -5  15      415.24      371.21      8.97 o 
   0  -5  15      768.20      693.59     10.72 o 
   1  -5  15       50.26       44.45      3.51 o 
   2  -5  15      223.95      213.90      5.58 o 
   3  -5  15      258.71      243.50      6.51 o 
   4  -5  15      525.67      474.13      7.79 o 
   5  -5  15       76.50       79.72      3.96 o 
   6  -5  15       16.18       13.83      3.34 o 
   7  -5  15       12.75        8.96      5.63 o 
   8  -5  15        7.34        8.49      5.65 o 
   9  -5  15       85.05       87.83      8.42 o 
 -10  -4  15        0.34       -1.69      6.81 o 
  -9  -4  15        7.09       11.33      5.96 o 
  -8  -4  15       46.53       40.02      5.94 o 
  -7  -4  15       13.89       13.06      4.83 o 
  -6  -4  15      136.33      148.80     19.10 o 
  -5  -4  15        2.25        5.40      4.50 o 
  -4  -4  15       47.12       37.56      4.66 o 
  -3  -4  15      514.42      509.40     10.63 o 
  -2  -4  15      177.96      189.93      7.09 o 
  -1  -4  15      323.94      322.52      6.12 o 
   0  -4  15      236.81      230.83      5.18 o 
   1  -4  15      896.55      848.40      9.10 o 
   2  -4  15       80.16       66.16      4.37 o 
   3  -4  15      374.06      354.06      7.28 o 
   4  -4  15       70.09       60.15      3.57 o 
   5  -4  15       38.14       40.01      3.20 o 
   6  -4  15        4.11        5.54      4.36 o 
   7  -4  15       45.04       44.51      5.72 o 
   8  -4  15        0.12        2.99      5.27 o 
   9  -4  15        4.25        9.42      6.74 o 
 -10  -3  15       10.26        1.68      8.90 o 
  -9  -3  15       25.99       21.62      6.04 o 
  -8  -3  15        3.54        3.61      4.71 o 
  -7  -3  15      244.29      228.31      8.77 o 
  -6  -3  15        9.36        7.52      4.86 o 
  -5  -3  15      652.76      571.63      9.55 o 
  -4  -3  15       70.27       67.85      4.35 o 
  -3  -3  15      204.24      226.76      7.19 o 
  -2  -3  15       57.39       52.97      2.72 o 
  -1  -3  15      245.16      222.22      4.01 o 
   0  -3  15        0.92        4.90      2.82 o 
   1  -3  15       20.44       19.57      2.65 o 
   2  -3  15      313.59      322.18      7.74 o 
   3  -3  15       15.96       11.36      3.73 o 
   4  -3  15      124.00      121.13      3.94 o 
   5  -3  15      302.68      287.20      5.86 o 
   6  -3  15      242.29      233.82     10.23 o 
   7  -3  15      261.38      264.46      9.74 o 
   8  -3  15      128.08      116.37      6.41 o 
   9  -3  15        0.48        1.61      6.51 o 
 -11  -2  15        0.05       -6.30     10.19 o 
 -10  -2  15        9.66       -2.79      9.76 o 
  -9  -2  15        0.11        1.51      5.18 o 
  -8  -2  15       14.10        8.34      5.37 o 
  -7  -2  15        2.46       -1.32      4.47 o 
  -6  -2  15      136.99      120.98      5.44 o 
  -5  -2  15       17.13       19.83      3.50 o 
  -4  -2  15        4.15        6.75      3.11 o 
  -3  -2  15       17.37       26.23      3.72 o 
  -2  -2  15       85.87      106.06      4.93 o 
  -1  -2  15      364.24      349.81      6.34 o 
   0  -2  15      459.50      419.61      7.91 o 
   1  -2  15      277.58      270.87      6.61 o 
   2  -2  15       66.88       75.56      3.68 o 
   3  -2  15      108.39       92.16      5.37 o 
   4  -2  15      300.42      296.41      5.95 o 
   5  -2  15      308.48      294.68      6.96 o 
   6  -2  15       36.38       33.20      3.48 o 
   7  -2  15        7.17        7.40      5.23 o 
   8  -2  15        0.31        1.29      4.62 o 
   9  -2  15       26.81       24.51      6.88 o 
  10  -2  15        0.37       -0.95     12.40 o 
 -11  -1  15       50.83       47.49      9.75 o 
 -10  -1  15       19.09       22.87      9.99 o 
  -9  -1  15        0.35       -1.10      7.42 o 
  -8  -1  15       67.53       70.28      9.16 o 
  -7  -1  15        6.24        6.44      3.55 o 
  -6  -1  15       76.29       75.81      5.21 o 
  -5  -1  15        0.56        1.15      2.79 o 
  -4  -1  15       72.25       81.53      4.01 o 
  -3  -1  15        4.98        4.65      2.46 o 
  -2  -1  15      278.38      280.56      4.68 o 
  -1  -1  15       29.97       32.63      2.61 o 
   0  -1  15      120.88      118.70      6.43 o 
   1  -1  15        0.08        1.43      2.42 o 
   2  -1  15       12.87       17.62      2.55 o 
   3  -1  15        3.33        0.20      3.55 o 
   4  -1  15       44.18       45.15      4.66 o 
   5  -1  15       13.49       15.72      3.33 o 
   6  -1  15       10.66        6.65      3.25 o 
   7  -1  15       82.96       68.11      6.74 o 
   8  -1  15       83.08       84.21      6.28 o 
   9  -1  15        1.02        9.63      9.96 o 
 -11   0  15       19.44       13.58     10.82 o 
 -10   0  15        0.97       -6.09      9.17 o 
  -9   0  15       45.70       49.02     10.48 o 
  -8   0  15      102.55       91.26      7.09 o 
  -7   0  15        0.96       -1.16      4.52 o 
  -6   0  15      423.75      395.54      7.91 o 
  -5   0  15       71.70       58.69      3.44 o 
  -4   0  15       43.44       36.14      2.79 o 
  -3   0  15      106.94      105.86      3.59 o 
  -2   0  15      143.68      160.08      3.91 o 
  -1   0  15      162.98      162.85      3.63 o 
   0   0  15      259.75      257.12      4.57 o 
   1   0  15      114.26       92.79      3.35 o 
   2   0  15       65.99       48.97      3.10 o 
   3   0  15        7.28        6.02      3.92 o 
   4   0  15       81.25       70.99      5.10 o 
   5   0  15       87.21       81.84      4.85 o 
   6   0  15        1.92        2.59      3.36 o 
   7   0  15        9.15       10.24      5.45 o 
   8   0  15       11.34       17.58      6.05 o 
 -11   1  15       28.57       25.41     10.37 o 
 -10   1  15        0.31       -6.74      8.48 o 
  -9   1  15       14.19        8.47      5.11 o 
  -8   1  15       45.75       49.96      5.46 o 
  -7   1  15      181.81      156.38      7.36 o 
  -6   1  15       12.07       15.11      3.41 o 
  -5   1  15       61.59       45.12      4.16 o 
  -4   1  15        0.96       -0.23      2.38 o 
  -3   1  15      654.52      666.35     12.94 o 
  -2   1  15      669.76      643.26     21.99 o 
  -1   1  15       30.08       28.82      6.52 o 
   0   1  15      121.55      115.05      8.02 o 
   1   1  15      337.73      326.19     12.15 o 
   2   1  15       37.15       35.92      2.43 o 
   3   1  15       13.37       18.16      4.20 o 
   4   1  15        3.80        1.51      3.36 o 
   5   1  15        1.82        3.92      3.43 o 
   6   1  15        3.82        2.74      3.64 o 
   7   1  15        0.09        1.63      5.77 o 
   8   1  15      110.32      110.54      8.62 o 
 -11   2  15        0.01       -1.09     10.44 o 
 -10   2  15        5.02        6.95      5.30 o 
  -9   2  15      152.20      152.51      7.75 o 
  -8   2  15        5.34        6.25      3.97 o 
  -7   2  15      214.77      217.15      6.93 o 
  -6   2  15       51.89       53.10      4.39 o 
  -5   2  15        8.11        8.34      3.53 o 
  -4   2  15      159.39      163.20      6.94 o 
  -3   2  15       23.38       21.86      2.62 o 
  -2   2  15       55.83       59.85      6.86 o 
  -1   2  15      193.04      210.62     10.66 o 
   0   2  15      255.97      286.71     11.86 o 
   1   2  15       35.10       29.06      6.20 o 
   2   2  15       52.79       51.94      6.47 o 
   3   2  15       16.87       15.86      4.04 o 
   4   2  15      329.88      311.52      8.14 o 
   5   2  15        3.17        2.53      3.99 o 
   6   2  15       52.06       50.06      4.53 o 
   7   2  15       43.43       41.86      6.45 o 
   8   2  15        3.81        2.77     10.45 o 
 -11   3  15        9.91        8.53      6.55 o 
 -10   3  15        1.65        2.80      4.31 o 
  -9   3  15        0.01       -2.51      3.76 o 
  -8   3  15       42.75       34.57      4.51 o 
  -7   3  15        1.53        0.61      3.43 o 
  -6   3  15        0.84        0.62      3.48 o 
  -5   3  15        3.15        2.90      3.35 o 
  -4   3  15      145.71      146.85      4.67 o 
  -3   3  15       77.82       74.44      4.10 o 
  -2   3  15     2220.17     2281.98     30.79 o 
  -1   3  15      477.00      465.36     15.10 o 
   0   3  15      118.32      132.70      9.81 o 
   1   3  15       39.09       40.51      7.11 o 
   2   3  15       78.70       76.41      8.10 o 
   3   3  15       64.93       58.09      5.91 o 
   4   3  15       64.04       56.54      7.23 o 
   5   3  15       23.40       24.63      4.26 o 
   6   3  15        5.15        9.26      4.27 o 
   7   3  15       16.88       17.95     11.03 o 
 -11   4  15        8.62       -0.83     10.30 o 
 -10   4  15       43.82       42.94      6.78 o 
  -9   4  15       10.24       10.07      4.05 o 
  -8   4  15       11.53       14.52      4.01 o 
  -7   4  15      248.07      250.65      7.52 o 
  -6   4  15       43.30       38.85      4.35 o 
  -5   4  15      208.64      189.36      6.59 o 
  -4   4  15       13.12        8.65      3.30 o 
  -3   4  15       11.58       11.75      5.77 o 
  -2   4  15       76.99       72.95      8.02 o 
  -1   4  15       10.06        7.61      5.63 o 
   0   4  15        5.62       10.62      6.81 o 
   1   4  15        3.82        8.40      6.81 o 
   2   4  15        5.47        1.33      4.99 o 
   3   4  15       93.39       91.87      6.98 o 
   4   4  15        0.69       -1.68      3.91 o 
   5   4  15        1.04       -0.53      4.08 o 
   6   4  15        0.00       -3.01      5.88 o 
 -10   5  15       17.40        5.96      9.52 o 
  -9   5  15       19.02       13.40      4.32 o 
  -8   5  15      169.03      160.48      7.80 o 
  -7   5  15        2.00        1.93      3.67 o 
  -6   5  15       14.42       10.60      3.41 o 
  -5   5  15       13.59       12.93      3.97 o 
  -4   5  15      300.09      267.88     23.88 o 
  -3   5  15      121.80      126.43      9.11 o 
  -2   5  15       16.66       20.02      7.19 o 
  -1   5  15      659.85      715.29     19.41 o 
   0   5  15       55.94       53.91      8.86 o 
   1   5  15      266.47      269.53      9.70 o 
   2   5  15       17.93       17.43      5.54 o 
   3   5  15       82.77       90.36     13.68 o 
   4   5  15       56.89       54.03      5.04 o 
   5   5  15      133.71      127.12     10.39 o 
   6   5  15       64.80       53.75      9.26 o 
 -10   6  15       35.19       37.06     11.34 o 
  -9   6  15       30.93       26.86      5.27 o 
  -8   6  15        9.68        8.35      4.12 o 
  -7   6  15       63.11       70.89      4.95 o 
  -6   6  15      209.84      182.38      7.53 o 
  -5   6  15        0.99        2.53      3.90 o 
  -4   6  15      188.62      191.03     11.66 o 
  -3   6  15        1.28        2.26      5.60 o 
  -2   6  15       10.61       12.78      6.78 o 
  -1   6  15       43.93       35.56      7.51 o 
   0   6  15       21.95       24.44      5.65 o 
   1   6  15       10.39       12.76      5.23 o 
   2   6  15       30.84       36.53      6.38 o 
   3   6  15        4.40        3.38      5.49 o 
   4   6  15       16.18       12.51      6.44 o 
   5   6  15       89.63       87.03     10.61 o 
 -10   7  15        2.51       -2.94      7.40 o 
  -9   7  15        0.77       -1.06      6.85 o 
  -8   7  15       31.93       31.34      4.54 o 
  -7   7  15       50.02       52.46      5.68 o 
  -6   7  15        5.11       10.54      4.65 o 
  -5   7  15       43.01       37.61      7.42 o 
  -4   7  15       12.45       15.70      6.29 o 
  -3   7  15       15.18       21.54      7.62 o 
  -2   7  15        4.61        3.25      7.12 o 
  -1   7  15       49.67       43.14      6.40 o 
   0   7  15      167.01      160.48      9.06 o 
   1   7  15        6.74        7.63      6.09 o 
   2   7  15       43.07       53.69      7.17 o 
   3   7  15       41.01       38.20      7.03 o 
   4   7  15        0.00        7.75      9.31 o 
  -9   8  15       45.37       55.46      7.93 o 
  -8   8  15       33.34       33.57      5.93 o 
  -7   8  15       70.91       75.79      6.67 o 
  -6   8  15       42.45       40.93      5.64 o 
  -5   8  15       71.21       64.79      9.29 o 
  -4   8  15        4.23        5.41      6.65 o 
  -3   8  15       38.14       50.91      6.07 o 
  -2   8  15        0.21       -3.47      5.19 o 
  -1   8  15       24.36       24.38      6.26 o 
   0   8  15      127.19      139.98      9.21 o 
   1   8  15       35.77       44.03      7.40 o 
   2   8  15       23.89       28.89      6.42 o 
  -8   9  15       35.02       43.99      9.04 o 
  -7   9  15        5.05        4.56      7.74 o 
  -6   9  15        0.06        4.09      7.79 o 
  -5   9  15       66.40       57.06      8.85 o 
  -4   9  15        7.08       10.77      6.02 o 
  -3   9  15       27.51       22.48      6.54 o 
  -2   9  15       51.21       36.51      6.44 o 
  -1   9  15       34.68       28.36      6.87 o 
   0   9  15       41.13       45.15     11.41 o 
   1   9  15       44.76       48.72     11.01 o 
  -7  10  15      209.57      232.52     14.38 o 
  -6  10  15      170.83      214.98     13.72 o 
  -5  10  15       11.91       17.85      8.16 o 
  -4  10  15       27.61       24.10      8.80 o 
  -2  10  15       17.44       27.17     10.86 o 
  -1  10  15       22.10       13.22     11.93 o 
  -1 -11  16        0.43       -5.89     10.05 o 
   0 -11  16       18.83       27.96     11.02 o 
   1 -11  16       27.12       16.62     10.29 o 
   2 -11  16        3.95        4.46      6.53 o 
   3 -11  16        3.10        5.78      6.60 o 
   4 -11  16       19.59       16.65      6.69 o 
   5 -11  16        2.35        5.83     11.16 o 
  -3 -10  16       61.75       60.71     11.72 o 
  -2 -10  16       52.97       62.92      9.93 o 
  -1 -10  16       32.42       41.16      9.73 o 
   0 -10  16       94.35       95.59     11.44 o 
   1 -10  16       14.83       23.67      5.72 o 
   2 -10  16        9.62        4.94      5.27 o 
   3 -10  16       42.69       52.41      6.92 o 
   4 -10  16        3.31        3.97      6.23 o 
   5 -10  16       43.86       49.71      7.39 o 
   6 -10  16      120.58      159.36     12.42 o 
  -5  -9  16       37.92       52.77     10.89 o 
  -4  -9  16        3.55        6.08      7.38 o 
  -3  -9  16        0.65       -7.16      9.00 o 
  -2  -9  16        2.81        9.56      7.65 o 
  -1  -9  16       45.79       56.87      5.86 o 
   0  -9  16        4.31       11.64      3.81 o 
   1  -9  16      137.55      138.13      5.85 o 
   2  -9  16       11.01       17.53      5.60 o 
   3  -9  16       43.74       62.13      7.00 o 
   4  -9  16        0.00        3.86      5.84 o 
   5  -9  16       10.56       22.78      6.73 o 
   6  -9  16        4.26        3.19      6.19 o 
   7  -9  16        9.41       26.29      7.36 o 
  -6  -8  16       14.69       18.81      9.34 o 
  -5  -8  16       91.22      113.26     11.84 o 
  -4  -8  16        8.35        6.61      8.58 o 
  -3  -8  16        3.14        1.70      7.33 o 
  -2  -8  16       59.80       77.48      6.04 o 
  -1  -8  16       12.89        8.49      4.72 o 
   0  -8  16       10.83        4.29      3.64 o 
   1  -8  16       46.68       42.51      4.32 o 
   2  -8  16       15.11       19.91      3.67 o 
   3  -8  16       25.36       27.42      6.27 o 
   4  -8  16        3.17        2.80      5.22 o 
   5  -8  16       14.85       12.10      6.13 o 
   6  -8  16      132.42      139.69      9.42 o 
   7  -8  16        0.64        1.89     10.04 o 
  -7  -7  16        1.12        4.38      9.08 o 
  -6  -7  16      285.50      324.12     15.90 o 
  -5  -7  16       15.31       24.72      9.32 o 
  -4  -7  16        1.06        2.18      7.30 o 
  -3  -7  16       59.27       61.61      5.47 o 
  -2  -7  16      239.08      249.28     15.36 o 
  -1  -7  16       20.94       21.63      4.84 o 
   0  -7  16       17.58        9.11      3.57 o 
   1  -7  16      170.77      194.72      6.33 o 
   2  -7  16        5.75        1.64      3.41 o 
   3  -7  16        0.04        1.16      5.15 o 
   4  -7  16        1.33        4.73      5.72 o 
   5  -7  16       84.66       96.19     18.52 o 
   6  -7  16      122.12      147.59      8.00 o 
   7  -7  16       33.75       50.28      6.83 o 
   8  -7  16        0.70        1.43      6.35 o 
   9  -7  16        2.52        5.38     10.72 o 
  -8  -6  16        4.81        4.41      9.64 o 
  -7  -6  16      154.28      152.28     12.77 o 
  -6  -6  16       24.01       29.28      5.05 o 
  -5  -6  16       72.68       58.47      9.17 o 
  -4  -6  16        6.90       10.90      4.01 o 
  -3  -6  16        4.44        7.12      3.92 o 
  -2  -6  16      109.09      117.09      6.13 o 
  -1  -6  16        7.05       13.09      4.03 o 
   0  -6  16      171.04      169.74      5.83 o 
   1  -6  16        1.65        4.98      3.47 o 
   2  -6  16       52.82       58.51      4.63 o 
   3  -6  16        1.38        4.55      4.26 o 
   4  -6  16       77.46       75.79      6.81 o 
   5  -6  16       17.75       17.40      6.76 o 
   6  -6  16        3.72        6.79      8.31 o 
   7  -6  16        0.25        3.42      5.53 o 
   8  -6  16       40.65       44.33      7.03 o 
   9  -6  16        0.84       -5.26     11.00 o 
  -9  -5  16       27.59       38.26      6.84 o 
  -8  -5  16        0.59       -5.85      5.85 o 
  -7  -5  16        1.83        4.98      4.87 o 
  -6  -5  16       14.50       15.39      6.58 o 
  -5  -5  16        0.60        0.00      4.25 o 
  -4  -5  16       56.30       59.75      8.25 o 
  -3  -5  16        8.57        8.80      3.94 o 
  -2  -5  16      104.86       97.93      5.86 o 
  -1  -5  16       69.52       74.73      4.00 o 
   0  -5  16      294.56      285.67      6.06 o 
   1  -5  16      100.27       97.52      4.15 o 
   2  -5  16       43.96       34.92      3.28 o 
   3  -5  16        2.22        3.27      3.46 o 
   4  -5  16        0.05        2.54      3.83 o 
   5  -5  16        1.80        2.22      3.54 o 
   6  -5  16        1.01        0.26      4.50 o 
   7  -5  16       26.28       28.56      5.75 o 
   8  -5  16        2.79        7.50      6.45 o 
   9  -5  16        6.89        1.71      7.48 o 
 -10  -4  16        3.72       -2.83     10.35 o 
  -9  -4  16        2.64       11.71      5.88 o 
  -8  -4  16        6.69        8.56      5.42 o 
  -7  -4  16        1.29        4.17      8.00 o 
  -6  -4  16       16.51       10.95      4.74 o 
  -5  -4  16      209.95      208.95      9.45 o 
  -4  -4  16       84.01       69.95      8.22 o 
  -3  -4  16       47.50       43.66      5.12 o 
  -2  -4  16      366.48      333.40      7.20 o 
  -1  -4  16        4.10        6.17      2.68 o 
   0  -4  16       11.87       11.64      2.79 o 
   1  -4  16       30.21       29.12      3.11 o 
   2  -4  16        0.11        0.55      3.08 o 
   3  -4  16      233.55      255.17      6.63 o 
   4  -4  16       22.18       14.54      3.89 o 
   5  -4  16       19.50       19.86      4.06 o 
   6  -4  16      113.17      102.23      6.66 o 
   7  -4  16        7.06        4.86      5.29 o 
   8  -4  16       23.02       20.68      6.47 o 
   9  -4  16       19.11       27.08      7.05 o 
 -10  -3  16        1.00        1.52      9.43 o 
  -9  -3  16       46.58       47.87      7.10 o 
  -8  -3  16       49.69       39.49      6.41 o 
  -7  -3  16       46.62       52.44      6.06 o 
  -6  -3  16        4.45       -1.29      4.23 o 
  -5  -3  16      477.71      460.51     12.23 o 
  -4  -3  16       58.76       52.06      5.22 o 
  -3  -3  16      313.96      287.90      7.96 o 
  -2  -3  16       37.05       36.32      3.57 o 
  -1  -3  16       35.83       40.65      3.72 o 
   0  -3  16      431.61      408.56      7.32 o 
   1  -3  16       90.11       78.32      3.68 o 
   2  -3  16      328.78      315.56      6.71 o 
   3  -3  16      100.32       94.34      4.48 o 
   4  -3  16      113.68      114.47      6.25 o 
   5  -3  16       71.24       64.82      5.11 o 
   6  -3  16        7.37       10.51      4.96 o 
   7  -3  16       12.58        6.52      5.13 o 
   8  -3  16       32.02       31.80      5.13 o 
   9  -3  16       27.78       18.07      6.89 o 
 -10  -2  16        6.00        2.57     10.24 o 
  -9  -2  16       20.11       22.68      7.88 o 
  -8  -2  16      171.73      193.15      8.68 o 
  -7  -2  16       98.57      110.56      7.03 o 
  -6  -2  16      236.32      212.45      9.00 o 
  -5  -2  16        0.00        0.38      3.10 o 
  -4  -2  16      127.16      113.37      4.83 o 
  -3  -2  16       65.92       50.53      3.75 o 
  -2  -2  16      199.37      188.64      3.83 o 
  -1  -2  16      346.51      364.26      6.55 o 
   0  -2  16       66.53       69.35      3.57 o 
   1  -2  16       24.34       27.19      3.30 o 
   2  -2  16      133.20      111.29      4.27 o 
   3  -2  16      110.88       89.61      5.86 o 
   4  -2  16      280.15      293.74      8.46 o 
   5  -2  16        4.47        6.07      3.68 o 
   6  -2  16       58.51       58.77      6.71 o 
   7  -2  16      137.78      142.48     10.36 o 
   8  -2  16        0.64       -1.53      5.10 o 
   9  -2  16        4.85       -0.67     10.02 o 
 -10  -1  16       11.10       -0.80      9.70 o 
  -9  -1  16        3.74       -0.12      7.62 o 
  -8  -1  16       16.54       18.74      8.42 o 
  -7  -1  16        5.17        5.14      3.67 o 
  -6  -1  16        3.38        3.88      3.52 o 
  -5  -1  16      134.06      128.46      5.17 o 
  -4  -1  16       90.97       75.33      4.29 o 
  -3  -1  16        5.73        3.23      2.57 o 
  -2  -1  16      259.62      246.10      5.39 o 
  -1  -1  16      401.34      400.82      6.29 o 
   0  -1  16      140.68      147.47      4.14 o 
   1  -1  16       73.53       64.75      5.73 o 
   2  -1  16      378.47      337.72      9.13 o 
   3  -1  16        0.33       -1.40      3.90 o 
   4  -1  16        7.99        7.35      3.99 o 
   5  -1  16       49.00       40.38      4.08 o 
   6  -1  16       76.19      100.03      5.31 o 
   7  -1  16       25.42       29.52      5.84 o 
   8  -1  16        1.22       -0.96      6.10 o 
   9  -1  16       52.45       61.02      9.90 o 
 -11   0  16        6.72        3.26      9.07 o 
 -10   0  16        1.23        2.62      8.18 o 
  -9   0  16        0.39       -0.59      9.11 o 
  -8   0  16      117.17      115.12      9.06 o 
  -7   0  16       14.47       11.25      5.07 o 
  -6   0  16        1.40       -0.31      4.36 o 
  -5   0  16       57.49       60.24      3.46 o 
  -4   0  16       72.57       62.92      4.90 o 
  -3   0  16       91.20       99.52      4.19 o 
  -2   0  16      140.41      137.06      3.84 o 
  -1   0  16        5.52       10.88      1.87 o 
   0   0  16        0.46        3.10      1.57 o 
   1   0  16      237.98      224.32     10.31 o 
   2   0  16      301.13      308.36     10.38 o 
   3   0  16      338.92      324.11      8.88 o 
   4   0  16       58.87       57.68      5.18 o 
   5   0  16        2.02        0.90      3.52 o 
   6   0  16      110.02      118.07      5.74 o 
   7   0  16        7.47        7.23      5.32 o 
   8   0  16       67.92       56.54      6.84 o 
 -11   1  16       24.47       28.34     10.47 o 
 -10   1  16       18.06       18.00      9.43 o 
  -9   1  16        1.22        1.23      5.08 o 
  -8   1  16       21.81       21.90      5.16 o 
  -7   1  16      385.10      342.63      8.58 o 
  -6   1  16        0.23        0.01      3.62 o 
  -5   1  16        1.43        1.84      3.81 o 
  -4   1  16       17.92       21.27      4.42 o 
  -3   1  16       14.34       14.75      2.54 o 
  -2   1  16      736.33      733.84     12.92 o 
  -1   1  16      304.29      291.45     11.95 o 
   0   1  16       13.53       25.61      6.23 o 
   1   1  16        0.00        5.64      5.80 o 
   2   1  16       68.16       67.65      7.63 o 
   3   1  16       15.38       17.67      4.46 o 
   4   1  16       72.62       63.78      4.77 o 
   5   1  16      111.11      119.91      5.63 o 
   6   1  16       17.60       15.30      3.89 o 
   7   1  16        3.57        6.00      6.19 o 
   8   1  16        8.52       -1.44     11.54 o 
 -11   2  16       30.62       39.70     10.11 o 
 -10   2  16       25.77       23.80      4.64 o 
  -9   2  16       14.56       15.25      4.12 o 
  -8   2  16       20.76       17.00      4.18 o 
  -7   2  16        3.94        4.31      3.89 o 
  -6   2  16      267.32      287.03      7.71 o 
  -5   2  16      108.79      111.49      5.68 o 
  -4   2  16       59.76       57.72      3.30 o 
  -3   2  16      224.31      232.83      4.63 o 
  -2   2  16       82.28       74.32      9.10 o 
  -1   2  16       28.08       32.54      6.97 o 
   0   2  16       92.56      118.43      9.07 o 
   1   2  16        0.44        3.21      4.98 o 
   2   2  16        0.57       -1.72      5.80 o 
   3   2  16       21.96       21.37      4.88 o 
   4   2  16      131.01      121.28      5.72 o 
   5   2  16       42.46       40.49      4.53 o 
   6   2  16      173.44      162.84      6.66 o 
   7   2  16        8.87       10.78      9.04 o 
 -11   3  16       19.41       21.52      9.36 o 
 -10   3  16        1.45        1.53      4.40 o 
  -9   3  16        0.86       -1.48      4.02 o 
  -8   3  16       64.95       75.89      5.46 o 
  -7   3  16      103.19      103.02      5.56 o 
  -6   3  16      107.90       95.76      5.52 o 
  -5   3  16        0.93       -0.47      4.44 o 
  -4   3  16       52.48       45.77      3.50 o 
  -3   3  16       17.97       14.42      6.31 o 
  -2   3  16       94.85      107.01      9.69 o 
  -1   3  16        0.01        0.55      6.59 o 
   0   3  16      105.40      121.16      9.86 o 
   1   3  16       12.51       15.33      6.80 o 
   2   3  16      194.37      208.85     11.53 o 
   3   3  16       50.12       35.31      4.21 o 
   4   3  16       57.61       65.41      5.11 o 
   5   3  16        0.81        2.25      4.10 o 
   6   3  16       36.20       36.23      6.27 o 
 -10   4  16       76.82       81.34      7.68 o 
  -9   4  16       39.81       36.38      4.71 o 
  -8   4  16       82.07       70.77      5.28 o 
  -7   4  16      152.49      165.01      6.64 o 
  -6   4  16       26.86       30.92      3.43 o 
  -5   4  16      257.59      252.94      6.50 o 
  -4   4  16       18.00       12.64      4.22 o 
  -3   4  16      238.43      246.86     12.46 o 
  -2   4  16       15.71       20.51      7.04 o 
  -1   4  16      195.46      202.18     11.97 o 
   0   4  16      537.71      532.21     16.97 o 
   1   4  16       73.59       75.84      8.52 o 
   2   4  16      188.94      190.33      8.76 o 
   3   4  16      114.25      103.01      8.55 o 
   4   4  16       16.73       19.09      3.88 o 
   5   4  16        2.44        3.24      5.37 o 
   6   4  16       24.85       29.87      6.45 o 
 -10   5  16       63.63       78.41     12.53 o 
  -9   5  16       47.09       59.09      5.44 o 
  -8   5  16      215.93      224.08      8.64 o 
  -7   5  16       36.21       41.97      3.95 o 
  -6   5  16        4.97        6.29      4.89 o 
  -5   5  16       92.75       87.22      5.41 o 
  -4   5  16      350.08      356.23     14.53 o 
  -3   5  16       33.60       27.97      6.51 o 
  -2   5  16      402.92      397.61     15.50 o 
  -1   5  16      170.46      172.01     10.99 o 
   0   5  16       52.40       58.34      7.92 o 
   1   5  16      250.50      249.10      9.70 o 
   2   5  16       28.34       30.06      6.18 o 
   3   5  16       52.80       50.59      6.63 o 
   4   5  16       58.67       63.00      7.34 o 
   5   5  16        0.60       -0.89      6.42 o 
   6   5  16       37.21       41.66      9.87 o 
 -10   6  16        0.00       -1.25      9.73 o 
  -9   6  16       30.05       24.99      4.86 o 
  -8   6  16        0.78        3.15      4.59 o 
  -7   6  16       13.25       23.39      4.88 o 
  -6   6  16       52.80       55.04      5.50 o 
  -5   6  16        5.83        6.29      4.27 o 
  -4   6  16        1.09       14.03      7.49 o 
  -3   6  16      206.61      246.17     12.82 o 
  -2   6  16        0.51        3.96      6.04 o 
  -1   6  16      144.22      150.89     11.47 o 
   0   6  16        2.98        7.88      5.45 o 
   1   6  16       93.54      102.13      8.04 o 
   2   6  16        0.24       -3.57      6.05 o 
   3   6  16        0.94       -0.16      6.20 o 
   4   6  16       71.50       50.09     11.06 o 
  -9   7  16        0.12        2.18      6.82 o 
  -8   7  16       29.80       38.13      5.82 o 
  -7   7  16        0.00       -5.41      7.08 o 
  -6   7  16      142.51      125.40     11.09 o 
  -5   7  16        4.90        0.60      6.47 o 
  -4   7  16       53.78       43.13      7.78 o 
  -3   7  16       69.21       73.11      9.63 o 
  -2   7  16       53.12       64.19      8.39 o 
  -1   7  16       67.34       66.60      6.81 o 
   0   7  16       57.17       59.39      7.09 o 
   1   7  16      101.59      106.64     12.75 o 
   2   7  16       27.31       27.47      6.86 o 
   3   7  16        9.01        7.80      7.96 o 
  -8   8  16        3.29        7.92      7.66 o 
  -7   8  16       76.19       63.21      9.28 o 
  -6   8  16       25.25       32.13      7.80 o 
  -5   8  16       30.97       32.92      8.97 o 
  -4   8  16       33.15       35.73      7.94 o 
  -3   8  16       49.63       70.54      8.90 o 
  -2   8  16       13.62        4.06      5.93 o 
  -1   8  16       84.78       85.94      8.23 o 
   0   8  16       41.22       51.09      6.85 o 
   1   8  16       19.36       14.86      6.10 o 
  -8   9  16        6.27        4.63      9.52 o 
  -7   9  16        0.12        1.34      9.41 o 
  -6   9  16       12.48       21.45      7.90 o 
  -5   9  16        1.28        2.91      7.55 o 
  -4   9  16        1.48       -2.09      6.35 o 
  -3   9  16       19.92       10.29     11.64 o 
  -2   9  16        0.04        2.04      6.86 o 
  -1   9  16        6.59        2.73     10.19 o 
   0   9  16       17.46       27.28     11.43 o 
  -2  10  16        4.99        2.54     12.33 o 
   0 -11  17        9.32       18.99      8.90 o 
   1 -11  17        0.58       -0.59      9.51 o 
   2 -11  17        0.00        1.89      6.90 o 
   3 -11  17        4.02        0.46      6.92 o 
   4 -11  17       45.90       41.62     10.48 o 
  -3 -10  17        2.08       -2.35      8.33 o 
  -2 -10  17        0.23       -0.73      9.40 o 
  -1 -10  17        3.16       15.62      9.12 o 
   0 -10  17        0.29        3.24      7.48 o 
   1 -10  17        1.09        4.49      5.18 o 
   2 -10  17        3.05        0.15      5.48 o 
   3 -10  17        2.69        2.41      6.22 o 
   4 -10  17        1.51       -1.40      6.20 o 
   5 -10  17        0.90       -1.95      6.45 o 
  -4  -9  17        4.93        2.31      9.33 o 
  -3  -9  17       20.37        8.92      7.56 o 
  -2  -9  17       84.13       94.34     11.20 o 
  -1  -9  17       15.21       10.15      5.06 o 
   0  -9  17      132.95      134.80      6.10 o 
   1  -9  17      139.54      127.63      6.03 o 
   2  -9  17       25.79       41.53      6.49 o 
   3  -9  17       10.59        8.73      5.93 o 
   4  -9  17       38.93       42.38      6.75 o 
   5  -9  17       19.05       22.74      6.42 o 
   6  -9  17       77.68       87.32      8.72 o 
   7  -9  17        4.05       21.55     11.29 o 
  -6  -8  17       53.91       55.57      9.99 o 
  -5  -8  17      135.90      167.49     14.10 o 
  -4  -8  17       28.35       27.82      8.72 o 
  -3  -8  17        1.05        2.24      8.66 o 
  -2  -8  17        5.79        5.45      4.59 o 
  -1  -8  17      335.67      358.52     26.43 o 
   0  -8  17       93.46       96.68      5.42 o 
   1  -8  17       80.35       76.26      5.32 o 
   2  -8  17        2.22        6.60      3.60 o 
   3  -8  17       67.31       76.90      6.93 o 
   4  -8  17       17.15       22.87      5.71 o 
   5  -8  17      175.91      187.50     12.56 o 
   6  -8  17       88.27       91.32      8.65 o 
   7  -8  17      240.11      257.09     18.06 o 
  -7  -7  17        3.78       -0.49      9.94 o 
  -6  -7  17      137.17      148.78     13.18 o 
  -5  -7  17        4.70        6.79      7.63 o 
  -4  -7  17      185.21      192.53     12.62 o 
  -3  -7  17      169.44      185.98      8.16 o 
  -2  -7  17       19.90       22.87      4.71 o 
  -1  -7  17      294.04      309.52      8.69 o 
   0  -7  17       79.52       99.28      5.30 o 
   1  -7  17       24.63       24.10      3.94 o 
   2  -7  17       33.93       31.23      4.41 o 
   3  -7  17       37.91       36.11      6.12 o 
   4  -7  17        0.70       -0.04      5.44 o 
   5  -7  17       40.94       50.18      6.54 o 
   6  -7  17        0.02        6.22      5.48 o 
   7  -7  17        6.11        2.31      6.30 o 
   8  -7  17       17.68       17.49      9.38 o 
   9  -7  17       25.12       21.07     11.22 o 
  -8  -6  17       24.25       26.79      9.85 o 
  -7  -6  17       19.07       17.88      9.29 o 
  -6  -6  17        2.73        1.21      8.28 o 
  -5  -6  17        7.86        7.34      7.80 o 
  -4  -6  17      149.89      190.66      7.39 o 
  -3  -6  17       81.67       81.20      5.75 o 
  -2  -6  17       10.25        6.69      4.15 o 
  -1  -6  17       19.88       17.86      3.69 o 
   0  -6  17       13.89        9.12      3.56 o 
   1  -6  17      133.23      128.60      5.44 o 
   2  -6  17        2.25        2.02      3.45 o 
   3  -6  17        0.56       -2.06      4.81 o 
   4  -6  17      136.91      150.44     12.25 o 
   5  -6  17        0.60       -2.55      8.71 o 
   6  -6  17        9.51       12.50      7.73 o 
   7  -6  17       94.21      114.93     11.22 o 
   8  -6  17        0.37        3.09      7.29 o 
   9  -6  17       57.08       54.77     12.00 o 
  -8  -5  17        3.25        4.34      6.08 o 
  -7  -5  17      152.88      148.17      8.17 o 
  -6  -5  17       37.35       42.60      5.90 o 
  -5  -5  17       44.68       32.73      7.95 o 
  -4  -5  17      284.09      269.53     12.56 o 
  -3  -5  17       58.49       51.87      4.97 o 
  -2  -5  17       47.06       42.77      4.69 o 
  -1  -5  17      434.40      437.07      9.12 o 
   0  -5  17      134.30      135.13      4.68 o 
   1  -5  17        2.43        1.76      2.85 o 
   2  -5  17        2.93        0.89      3.41 o 
   3  -5  17        0.19        0.38      3.41 o 
   4  -5  17      128.87      112.53      5.13 o 
   5  -5  17       40.19       37.76      4.59 o 
   6  -5  17        0.27        0.23      4.61 o 
   7  -5  17        0.01        2.32      8.92 o 
   8  -5  17       15.33       13.35      6.99 o 
 -10  -4  17        9.14        6.91     11.36 o 
  -9  -4  17        3.72        2.98      6.44 o 
  -8  -4  17        0.80        2.53      6.03 o 
  -7  -4  17        6.62        1.52      5.16 o 
  -6  -4  17        0.58       -0.82      4.69 o 
  -5  -4  17        3.84       11.10      4.69 o 
  -4  -4  17       21.41       11.99      6.37 o 
  -3  -4  17        0.21        1.88      3.88 o 
  -2  -4  17       39.78       47.35      3.87 o 
  -1  -4  17       48.59       39.48      3.40 o 
   0  -4  17       10.82        9.66      2.79 o 
   1  -4  17       24.28       20.15      3.10 o 
   2  -4  17        4.60        6.64      3.35 o 
   3  -4  17      408.40      385.80      8.07 o 
   4  -4  17        8.29        8.12      4.02 o 
   5  -4  17      119.03      101.97      9.40 o 
   6  -4  17       17.14       13.74      5.35 o 
   7  -4  17      227.42      249.14      9.78 o 
   8  -4  17        0.32        1.12      6.92 o 
 -10  -3  17        4.11       -2.02     10.07 o 
  -9  -3  17       32.06       38.57      6.38 o 
  -8  -3  17       41.34       38.45      6.51 o 
  -7  -3  17      104.69      101.71      8.25 o 
  -6  -3  17        9.41        7.80      4.49 o 
  -5  -3  17       31.36       24.53      4.16 o 
  -4  -3  17      264.05      237.27      8.00 o 
  -3  -3  17       35.78       30.10      3.85 o 
  -2  -3  17      234.41      224.78      6.03 o 
  -1  -3  17      563.34      524.74      8.43 o 
   0  -3  17       64.48       71.01      4.14 o 
   1  -3  17       77.96       81.25      3.71 o 
   2  -3  17       49.80       55.70      3.92 o 
   3  -3  17      523.67      459.14      9.28 o 
   4  -3  17       43.03       40.63      6.58 o 
   5  -3  17      114.05      113.03      6.35 o 
   6  -3  17       70.72       75.53      7.06 o 
   7  -3  17      101.07       99.03      7.54 o 
   8  -3  17        0.86       -1.86      5.18 o 
 -10  -2  17       11.38        9.44     10.74 o 
  -9  -2  17        0.05       -1.93      7.77 o 
  -8  -2  17       16.08       15.19      5.32 o 
  -7  -2  17       23.48       30.48      5.34 o 
  -6  -2  17        0.30        0.66      3.61 o 
  -5  -2  17        2.96        1.49      3.46 o 
  -4  -2  17        4.99        6.62      3.18 o 
  -3  -2  17       90.26       74.12      4.35 o 
  -2  -2  17       63.00       69.99      3.76 o 
  -1  -2  17        5.53        7.13      2.53 o 
   0  -2  17        0.06        0.61      2.63 o 
   1  -2  17       22.46       19.77      2.97 o 
   2  -2  17       13.80       10.78      3.00 o 
   3  -2  17       25.24       24.90      3.32 o 
   4  -2  17       60.56       72.07      5.56 o 
   5  -2  17       16.04       17.01      4.26 o 
   6  -2  17       98.26       82.85      7.32 o 
   7  -2  17       14.80       21.12      6.16 o 
   8  -2  17        4.80        3.64      6.15 o 
   9  -2  17        0.11        6.05     11.58 o 
 -10  -1  17        1.32       -0.52     10.43 o 
  -9  -1  17       15.84       16.61      8.20 o 
  -8  -1  17        1.24       -2.73      5.12 o 
  -7  -1  17       11.53        5.35      3.71 o 
  -6  -1  17      302.29      292.12     10.49 o 
  -5  -1  17        6.94        5.73      2.73 o 
  -4  -1  17       37.89       30.43      3.34 o 
  -3  -1  17      229.90      206.82      5.48 o 
  -2  -1  17      171.05      174.65      4.83 o 
  -1  -1  17      107.38      102.08      3.87 o 
   0  -1  17       15.25       16.22      2.58 o 
   1  -1  17       23.61       26.41      2.95 o 
   2  -1  17       33.89       50.89      4.04 o 
   3  -1  17      254.84      236.39      8.11 o 
   4  -1  17       22.07       24.52      4.59 o 
   5  -1  17       63.25       70.19      4.79 o 
   6  -1  17      498.90      478.25     14.59 o 
   7  -1  17       16.27       18.83      6.36 o 
   8  -1  17       76.42       74.66      7.76 o 
 -10   0  17      103.52      113.34     12.69 o 
  -9   0  17      142.88      146.29     12.21 o 
  -8   0  17       73.42       78.04      6.83 o 
  -7   0  17       16.58        8.95      4.87 o 
  -6   0  17      180.81      178.15      6.74 o 
  -5   0  17       32.72       32.94      3.28 o 
  -4   0  17      106.06      110.58      4.32 o 
  -3   0  17      252.39      240.97     10.28 o 
  -2   0  17      880.25      849.74      8.31 o 
  -1   0  17      199.19      211.12      3.96 o 
   0   0  17        0.47        0.76      1.26 o 
   1   0  17        3.23       13.61      5.78 o 
   2   0  17        0.03       -0.58      5.50 o 
   3   0  17        0.33        3.00      4.20 o 
   4   0  17        0.00        1.86      4.27 o 
   5   0  17        0.08       -2.98      3.65 o 
   6   0  17       14.76       12.66      4.88 o 
   7   0  17       26.40       25.34      6.29 o 
   8   0  17       22.21       21.88      7.23 o 
 -10   1  17      123.75      135.86     14.80 o 
  -9   1  17       35.41       40.99      6.31 o 
  -8   1  17       63.86       63.48      5.47 o 
  -7   1  17       23.42       28.49      4.29 o 
  -6   1  17       52.37       44.88      4.60 o 
  -5   1  17      273.10      282.85      7.70 o 
  -4   1  17       61.56       60.14      5.87 o 
  -3   1  17       13.10       10.78      4.67 o 
  -2   1  17       45.42       48.38      5.25 o 
  -1   1  17       96.59      107.94      8.87 o 
   0   1  17        2.91        0.48      6.20 o 
   1   1  17       16.38       19.54      6.56 o 
   2   1  17      267.59      272.63     12.16 o 
   3   1  17       15.34       20.46      6.26 o 
   4   1  17        6.63        5.29      3.88 o 
   5   1  17        1.65        2.97      4.06 o 
   6   1  17        0.96        3.18      4.15 o 
   7   1  17        0.45       -2.37      6.84 o 
 -11   2  17       33.07       41.52     10.00 o 
 -10   2  17       18.55       22.99      4.72 o 
  -9   2  17        5.53       11.55      4.66 o 
  -8   2  17       46.56       43.21      5.21 o 
  -7   2  17      152.23      152.14      7.84 o 
  -6   2  17       32.55       38.96      4.91 o 
  -5   2  17      106.42      107.33      6.89 o 
  -4   2  17      124.31      117.76      4.06 o 
  -3   2  17       17.48       14.55      4.46 o 
  -2   2  17       53.96       56.08      7.16 o 
  -1   2  17      633.11      646.18     17.82 o 
   0   2  17       94.00      103.01      9.21 o 
   1   2  17       37.06       32.32      6.69 o 
   2   2  17        5.02        6.71      6.42 o 
   3   2  17        7.61        5.97      4.17 o 
   4   2  17       69.09       64.14      5.00 o 
   5   2  17        6.12       13.77      4.02 o 
   6   2  17       63.07       69.55      5.35 o 
   7   2  17        1.19       -1.51     11.34 o 
 -11   3  17        1.93       -2.82      9.56 o 
 -10   3  17        0.04        3.03      4.93 o 
  -9   3  17        2.92        8.26      4.64 o 
  -8   3  17       58.33       57.91      5.21 o 
  -7   3  17       12.24        6.96      4.19 o 
  -6   3  17        1.51       -0.50      3.91 o 
  -5   3  17      216.34      211.98      5.94 o 
  -4   3  17        0.77        5.25      4.45 o 
  -3   3  17        8.90       19.89      6.97 o 
  -2   3  17       19.15       24.02      7.27 o 
  -1   3  17       69.52       77.57      8.71 o 
   0   3  17      124.31      114.87      9.64 o 
   1   3  17        6.44        8.56      5.92 o 
   2   3  17        8.94       13.00      7.29 o 
   3   3  17       27.91       25.97      4.24 o 
   4   3  17       20.62       16.96      4.28 o 
   5   3  17       12.42       11.25      4.35 o 
   6   3  17       12.98       13.43      6.52 o 
 -10   4  17       12.38       18.53      6.84 o 
  -9   4  17      159.78      165.39      7.03 o 
  -8   4  17       19.25       18.43      4.58 o 
  -7   4  17        2.46        4.07      3.93 o 
  -6   4  17        1.92        0.68      3.31 o 
  -5   4  17       70.95       74.76      9.02 o 
  -4   4  17       10.19        6.92      6.74 o 
  -3   4  17        9.30        3.89      7.52 o 
  -2   4  17      315.76      316.08     13.89 o 
  -1   4  17      538.97      586.01     18.49 o 
   0   4  17      431.28      408.75     16.11 o 
   1   4  17      111.25      128.61     10.52 o 
   2   4  17       28.28       28.01      6.31 o 
   3   4  17       12.55       10.99      4.10 o 
   4   4  17       73.98       68.00      5.56 o 
   5   4  17       10.95        9.68      6.29 o 
   6   4  17        0.03       -0.04      9.34 o 
 -10   5  17        1.15        1.96      9.70 o 
  -9   5  17       11.06        8.41      4.61 o 
  -8   5  17      107.71      108.29      6.27 o 
  -7   5  17        6.17       11.64      4.50 o 
  -6   5  17        1.03       -0.39      7.00 o 
  -5   5  17       47.31       50.68      8.63 o 
  -4   5  17      174.95      180.27     11.91 o 
  -3   5  17        6.92        8.01      6.02 o 
  -2   5  17       13.00       13.42      7.09 o 
  -1   5  17       85.96       84.11      9.82 o 
   0   5  17        4.67       12.39      7.47 o 
   1   5  17        4.68       -0.40      4.84 o 
   2   5  17       15.52       12.89      5.65 o 
   3   5  17       13.76        7.68      4.52 o 
   4   5  17        0.38        0.12      6.36 o 
   5   5  17       35.60       34.33      8.65 o 
  -9   6  17       15.56       17.83      5.97 o 
  -8   6  17      143.82      149.15     10.36 o 
  -7   6  17        1.57       10.02      6.92 o 
  -6   6  17        0.13        4.19      6.73 o 
  -5   6  17       83.76       84.43      9.70 o 
  -4   6  17       92.44       92.74     10.33 o 
  -3   6  17       57.01       58.77      8.05 o 
  -2   6  17       23.42       25.71      8.11 o 
  -1   6  17      129.34      116.28     10.59 o 
   0   6  17       42.13       35.00      6.05 o 
   1   6  17       81.82       80.62      7.80 o 
   2   6  17       23.51       25.77      5.79 o 
   3   6  17      154.51      155.87      9.77 o 
   4   6  17      107.85       95.94     10.53 o 
  -9   7  17       41.81       42.77     11.97 o 
  -8   7  17       42.80       47.13      8.66 o 
  -7   7  17       21.29       22.70      7.91 o 
  -6   7  17        0.10       -4.66      7.13 o 
  -5   7  17       49.69       64.68      9.82 o 
  -4   7  17        4.19       10.49      6.69 o 
  -3   7  17        0.04        6.21      7.54 o 
  -2   7  17       38.64       37.50      8.65 o 
  -1   7  17        3.10        7.05      5.50 o 
   0   7  17       59.83       50.56      7.07 o 
   1   7  17        6.71        5.27      6.27 o 
   2   7  17        2.35       -2.16      6.51 o 
  -8   8  17       14.77       12.46      9.04 o 
  -7   8  17        4.75        2.83      7.72 o 
  -6   8  17       35.74       42.21      9.64 o 
  -5   8  17      125.54      134.18     12.09 o 
  -4   8  17       13.99       11.37      7.60 o 
  -3   8  17        0.23        2.10      7.52 o 
  -2   8  17       39.51       41.09      7.03 o 
  -1   8  17       14.36       11.39      6.28 o 
   0   8  17        2.26        0.43      9.62 o 
  -7   9  17       93.53       64.39     10.32 o 
  -6   9  17      149.14      162.43     13.17 o 
  -5   9  17       23.34       18.58      8.25 o 
  -4   9  17        8.77       10.81      6.77 o 
  -3   9  17        4.09        3.74     10.11 o 
  -2   9  17       71.86       90.28     13.02 o 
  -1   9  17        8.31        1.52     12.00 o 
   2 -11  18        0.51        0.20     10.70 o 
   3 -11  18        0.70        3.56     10.33 o 
   4 -11  18        0.14       -9.21     10.38 o 
  -2 -10  18        8.45        3.30      9.23 o 
  -1 -10  18       12.71       16.70      8.24 o 
   0 -10  18        6.71        7.99      7.83 o 
   1 -10  18       19.43       16.09      5.89 o 
   2 -10  18        0.00        2.93      6.10 o 
   3 -10  18        3.78       -2.90      6.94 o 
   4 -10  18       28.32       32.73      7.11 o 
   5 -10  18        2.39        1.84      7.33 o 
  -4  -9  18       24.42       35.01      9.09 o 
  -3  -9  18        0.73        8.04      9.88 o 
  -2  -9  18       15.76        8.88      7.61 o 
  -1  -9  18       73.98       81.74      5.54 o 
   0  -9  18       52.47       52.92      4.88 o 
   1  -9  18       41.56       51.43      6.54 o 
   2  -9  18       42.05       46.75      6.33 o 
   3  -9  18       21.77       19.83      5.72 o 
   4  -9  18        1.51       -1.22      6.80 o 
   5  -9  18       38.39       53.27      7.43 o 
   6  -9  18        0.00       -0.33      7.16 o 
  -5  -8  18        0.32       -0.98      7.73 o 
  -4  -8  18       13.92        9.53      8.98 o 
  -3  -8  18       22.06       27.74      8.02 o 
  -2  -8  18       20.44       25.23      5.39 o 
  -1  -8  18        7.54        5.09      4.06 o 
   0  -8  18      103.43      107.03      5.60 o 
   1  -8  18       32.39       29.40      4.27 o 
   2  -8  18      104.78      122.36      5.90 o 
   3  -8  18       27.93       24.70      6.02 o 
   4  -8  18       45.52       61.96      7.03 o 
   5  -8  18        0.47        0.28      5.78 o 
   6  -8  18       96.28      120.47     21.57 o 
   7  -8  18       92.88       82.11     11.25 o 
  -7  -7  18       19.66       14.85      8.55 o 
  -6  -7  18       13.38       18.11      9.17 o 
  -5  -7  18        0.54       -0.72      8.51 o 
  -4  -7  18        0.28        1.22      7.39 o 
  -3  -7  18      180.65      196.36     13.42 o 
  -2  -7  18      199.41      203.99      8.30 o 
  -1  -7  18       23.00       16.77      4.18 o 
   0  -7  18       83.95       97.72      7.79 o 
   1  -7  18       83.82       88.34      5.18 o 
   2  -7  18       16.54       21.31      4.10 o 
   3  -7  18       58.54       54.59      8.89 o 
   4  -7  18       82.30      101.22      7.40 o 
   5  -7  18       17.53       12.61      5.76 o 
   6  -7  18      151.87      153.37      8.59 o 
   7  -7  18       12.66       14.32      6.54 o 
   8  -7  18        5.97        9.79     10.56 o 
  -7  -6  18        0.05       -0.23      7.74 o 
  -6  -6  18      136.28      129.30     11.46 o 
  -5  -6  18        9.03       -0.18      7.70 o 
  -4  -6  18       94.10      101.13     10.04 o 
  -3  -6  18        0.04       -3.41      4.30 o 
  -2  -6  18       85.83       91.82      6.05 o 
  -1  -6  18       47.87       50.32      4.56 o 
   0  -6  18        3.65        3.02      3.51 o 
   1  -6  18       43.47       43.10      4.32 o 
   2  -6  18        3.41        7.89      3.70 o 
   3  -6  18        0.00       -2.15      5.02 o 
   4  -6  18       25.98       33.54      5.89 o 
   5  -6  18       13.67       18.00      5.42 o 
   6  -6  18       35.11       43.91     10.49 o 
   7  -6  18        8.47        3.60      6.30 o 
   8  -6  18       16.05        6.07     10.45 o 
  -8  -5  18        0.25       -2.87      6.52 o 
  -7  -5  18      196.10      212.45      9.36 o 
  -6  -5  18       17.73       20.38      5.30 o 
  -5  -5  18       18.64       22.66      7.22 o 
  -4  -5  18       22.71       22.96      6.88 o 
  -3  -5  18        1.37        0.65      3.95 o 
  -2  -5  18      117.90      116.91      6.02 o 
  -1  -5  18        0.24       -0.01      2.86 o 
   0  -5  18      308.61      302.80      6.45 o 
   1  -5  18      112.54      119.99      4.61 o 
   2  -5  18       43.37       49.84      4.19 o 
   3  -5  18        0.65       -1.53      3.38 o 
   4  -5  18        0.09        0.38      3.47 o 
   5  -5  18       66.09       59.82     10.46 o 
   6  -5  18       50.19       69.20     10.84 o 
   7  -5  18        9.85        0.23      9.13 o 
   8  -5  18        0.72       -0.03      9.44 o 
  -9  -4  18       10.59       11.19      7.13 o 
  -8  -4  18       42.67       40.16      6.27 o 
  -7  -4  18       50.46       65.13      6.70 o 
  -6  -4  18        6.74        4.04      4.40 o 
  -5  -4  18        3.52        4.75      6.46 o 
  -4  -4  18       57.81       55.27      5.97 o 
  -3  -4  18       13.82       16.46      3.64 o 
  -2  -4  18        0.06        0.06      3.50 o 
  -1  -4  18       51.84       48.20      3.59 o 
   0  -4  18       10.28        7.76      2.75 o 
   1  -4  18       73.84       73.31      3.93 o 
   2  -4  18        9.93       10.40      3.33 o 
   3  -4  18       34.91       34.00      3.73 o 
   4  -4  18        8.14       10.96      3.39 o 
   5  -4  18        0.52        0.24      4.21 o 
   6  -4  18       36.04       35.10      5.63 o 
   7  -4  18        0.35       -0.87      9.33 o 
   8  -4  18       21.06       30.75      6.93 o 
 -10  -3  18        5.73        0.56     10.54 o 
  -9  -3  18        6.33        5.10      6.51 o 
  -8  -3  18       36.42       36.55      6.07 o 
  -7  -3  18        2.71        8.31      5.29 o 
  -6  -3  18       14.26       25.64      5.35 o 
  -5  -3  18        0.01       -0.03      4.06 o 
  -4  -3  18        2.05        1.93      4.00 o 
  -3  -3  18        0.32       -0.55      3.23 o 
  -2  -3  18      189.17      188.98      6.40 o 
  -1  -3  18      237.05      243.79      6.24 o 
   0  -3  18        0.87        1.53      2.65 o 
   1  -3  18       28.20       30.32      3.38 o 
   2  -3  18        9.29       11.44      3.08 o 
   3  -3  18        0.94        2.31      3.04 o 
   4  -3  18        1.55       -0.48      4.13 o 
   5  -3  18       37.48       30.75      4.85 o 
   6  -3  18       86.90      105.55      7.51 o 
   7  -3  18       85.24       86.04      7.46 o 
   8  -3  18       68.91       69.69      8.03 o 
 -10  -2  18        6.12        0.03     11.16 o 
  -9  -2  18        6.57        9.97      8.67 o 
  -8  -2  18        0.26       -1.46      4.89 o 
  -7  -2  18        1.71       -0.39      4.00 o 
  -6  -2  18      129.77      114.01      5.61 o 
  -5  -2  18      160.02      137.50      6.53 o 
  -4  -2  18       30.22       36.14      3.79 o 
  -3  -2  18       98.50       84.84      4.43 o 
  -2  -2  18        1.43        1.02      2.91 o 
  -1  -2  18       42.34       43.03      3.48 o 
   0  -2  18       36.70       27.73      4.23 o 
   1  -2  18       77.55       70.96      3.78 o 
   2  -2  18       28.53       36.13      3.51 o
[truncated: 67,152 more chars]
